# Supplementary material for: Integrative Functional Genomics of Hepatitis C Virus Infection Identifies Host Dependencies in Complete Viral Replication Cycle
Source: PLoS Pathog. 2014 May 22;10(5):e1004163. doi: 10.1371/journal.ppat.1004163 (PMC4095987; doi:10.1371/journal.ppat.1004163)
Supplement: Table S1 — Host factors investigated in the study. (XLS) [file ppat.1004163.s008.xls]

## Sheet: Complete - 205 genes
Entrez Gene Symbol	Entrez Gene ID	Genbank Acc. No.	Gene Name	Primary siRNA Screen*
				Primary Screen (siGENOME SMARTpools)		Cherry Picking (siGENOME Individual siRNAs - set of 4)
				Hits	Core Staining (Part-one, Part-two)	Hits	Core Staining (Part-one, Part-two)
ABCB6	10058	NM_005689	ATP-binding cassette, sub-family B (MDR/TAP), member 6	Proviral	Down (two)	Proviral (Part two)	Down (two)
ABCE1	6059	NM_002940	ATP-binding cassette, sub-family E (OABP), member 1	Proviral	Down (one)	0.25	Down (one, two)
ACBD3	64746	NM_022735	acyl-Coenzyme A binding domain containing 3	Antiviral	Up (one, two)	0.25	Up (one, two)
ADFP	123	NM_001122	adipose differentiation-related protein	Proviral	Down (one, two)	0.25	Down (one, two)
AP1GBP1	11276	NM_007247	AP1 gamma subunit binding protein 1	Proviral	Down (two)	Proviral (Part one)	Down (one, two)
AP3B1	8546	NM_003664	adaptor-related protein complex 3, beta 1 subunit	Proviral	Down (one, two)	Proviral (Part one)	Down (one, two)
APC2	10297	NM_005883	adenomatosis polyposis coli 2	Antiviral (Part one) Proviral (Part two)	Up (one), Down (two)	Proviral (Part two)	Down (two)
APOBEC2	10930	NM_006789	apolipoprotein B mRNA editing enzyme, catalytic polypeptide-like 2	Proviral	Down (one, two)	0.25	Down (one, two)
APOBEC3B	9582	NM_004900	apolipoprotein B mRNA editing enzyme, catalytic polypeptide-like 3B	X	Up (two)	X	X
APOE	348	NM_000041	apolipoprotein E	Proviral	Down (two)	Proviral (Part two)	Down (two)
ARHGAP22	58504	NM_021226	Rho GTPase activating protein 22	Proviral	Down (one, two)	Proviral (Part one)	Down (one, two)
ARHGEF7	8874	NM_003899	Rho guanine nucleotide exchange factor (GEF) 7	Antiviral	Up (one, two)	Antiviral (Part one)	Up (one, two)
ARRDC2	27106	NM_015683	arrestin domain containing 2	Proviral	Down (one, two)	Proviral (Part one)	Down (one, two)
ART5	116969	NM_053017	ADP-ribosyltransferase 5	Antiviral	Up (one, two)	0.25	Up (one, two)
BAIAP2	10458	NM_006340	BAI1-associated protein 2	Proviral	Down (one)	0.25	Down (one, two)
BCL7A	605	NM_020993	B-cell CLL/lymphoma 7A	Proviral	Down (one)	0.25	Down (one, two)
BCL9L	283149	NM_182557	B-cell CLL/lymphoma 9-like	Proviral	Down (one, two)	0.25	Down (one, two)
C1QA	712	NM_015991	complement component 1, q subcomponent, A chain	Proviral	Down (one, two)	0.25	Down (one, two)
C1QB	713	NM_000491	complement component 1, q subcomponent, B chain	Proviral	Down (one, two)	0.25	Down (one, two)
CCDC8	83987	NM_032040	coiled-coil domain containing 8	Proviral	Down (one, two)	Proviral (Part one)	Down (one, two)
CCL26	10344	NM_006072	chemokine (C-C motif) ligand 26	Antiviral (Part one) Proviral (Part two)	Up (one), Down (two)	Proviral (Part two)	Down (two)
CCL3L1	6349	NM_021006	chemokine (C-C motif) ligand 3-like 1	Proviral	Down (one, two)	0.25	Down (one, two)
CD3E	916	NM_000733	CD3e molecule, epsilon	Proviral	Down (one, two)	0.25	Down (one, two)
CD81	975	NM_004356	CD81 molecule	Proviral	Down (one, two)	Proviral (Part one)	Down (one, two)
CDCA3	83461	NM_031299	cell division cycle associated 3	Proviral	Down (two)	Proviral (Part two)	Down (two)
CDH1	999	NM_004360	cadherin 1, type 1, E-cadherin (epithelial)	Proviral	Down (one)	Proviral (Part one)	Down (one, two)
CDKL5	6792	NM_003159	cyclin-dependent kinase-like 5	Proviral	Down (two)	Proviral (Part one)	Down (one, two)
CEBPD	1052	NM_005195	CCAAT/enhancer binding protein (C/EBP), delta	Proviral	Down (one)	0.25	Down (one, two)
CHKA	1119	NM_001277	choline kinase alpha	Proviral	Down (one)	Proviral (Part one)	Down (one, two)
CHUK	1147	NM_001278	conserved helix-loop-helix ubiquitous kinase	Proviral	Down (one, two)	Proviral (Part one)	Down (one, two)
CLSTN1	22883	NM_014944	calsyntenin 1	Proviral	Down (one, two)	Proviral (Part one)	Down (one, two)
CNOT1	23019	NM_016284	CCR4-NOT transcription complex, subunit 1	Proviral	Down (one, two)	Proviral (Part one)	Down (one, two)
CNOT2	4848	NM_014515	CCR4-NOT transcription complex, subunit 2	Proviral	Down (one, two)	Proviral (Part one)	Down (one, two)
CNOT3	4849	NM_014516	CCR4-NOT transcription complex, subunit 3	Proviral	Down (one)	Proviral (Part one)	Down (one, two)
CNOT6L	246175	NM_144571	CCR4-NOT transcription complex, subunit 6-like	Proviral	Down (one, two)	Proviral (Part one)	Down (one, two)
CPD	1362	NM_001304	carboxypeptidase D	Antiviral	Up (two)	0.25	Up (two)
CRLF2	64109	NM_022148	cytokine receptor-like factor 2	Proviral	Down (one, two)	0.25	Down (one, two)
CRLF3	51379	NM_015986	cytokine receptor-like factor 3	Antiviral	Up (two)	0.25	Up (two)
CSF3R	1441	NM_000760	colony stimulating factor 3 receptor (granulocyte)	Antiviral	Up (one, two)	Antiviral (Part two)	Up (two)
CSNK1A1L	122011	NM_145203	casein kinase 1, alpha 1-like	Proviral	Down (two)	Proviral (Part one)	Down (one, two)
CTGF	1490	NM_001901	connective tissue growth factor	Proviral	Down (two)	Proviral (Part one)	Down (one, two)
CTNNAL1	8727	NM_003798	catenin (cadherin-associated protein), alpha-like 1	Antiviral	Up (one, two)	0.25	Up (one, two)
CTNNB1	1499	NM_001904	catenin (cadherin-associated protein), beta 1, 88kDa	X	X	X	X
CTSF	8722	NM_003793	cathepsin F	Proviral	Down (one, two)	Proviral (Part one)	Down (one, two)
CX3CL1	6376	NM_002996	chemokine (C-X3-C motif) ligand 1	Proviral	Down (one, two)	Proviral (Part one)	Down (one, two)
CXCL12	6387	NM_000609	chemokine (C-X-C motif) ligand 12 (stromal cell-derived factor 1)	Antiviral	Up (one, two)	0.25	Up (one, two)
CYBA	1535	NM_000101	cytochrome b-245, alpha polypeptide	Proviral	Down (one, two)	Proviral (Part one)	Down (one, two)
DDOST	1650	NM_005216	dolichyl-diphosphooligosaccharide-protein glycosyltransferase	Proviral	Down (two)	Proviral (Part two)	Down (two)
DDX26	26512	NM_001039938	integrator complex subunit 6	X	X	X	X
DDX3X	1654	NM_001356	DEAD (Asp-Glu-Ala-Asp) box polypeptide 3, X-linked	Proviral	Down (two)	Proviral (Part one)	Down (one, two)
DDX6	1656	NM_004397	DEAD (Asp-Glu-Ala-Asp) box polypeptide 6	Proviral	Down (one, two)	0.25	Down (one, two)
DEFB126	81623	NM_030931	defensin, beta 126	Proviral	Down (one, two)	Proviral (Part one)	Down (one, two)
DGAT1	8694	NM_012079	diacylglycerol O-acyltransferase homolog 1 (mouse)	Proviral	Down (one, two)	Proviral (Part one)	Down (one, two)
DNMT1	1786	NM_001379	DNA (cytosine-5-)-methyltransferase 1	Proviral	Down (one)	0.25	Down (one, two)
DOCK3	1795	NM_004947	dedicator of cytokinesis 3	Proviral	Down (one, two)	Proviral (Part one)	Down (one, two)
E2F1	1869	NM_005225	E2F transcription factor 1	Proviral	Down (one)	0.25	Down (one, two)
ECT2	1894	NM_018098	epithelial cell transforming sequence 2 oncogene	Antiviral	Up (one, two)	0.25	Up (one, two)
EIF3S6	3646	NM_001568	eukaryotic translation initiation factor 3, subunit 6 48kDa	Proviral	Down (two)	0.25	Down (two)
ERBB2	2064	NM_004448	v-erb-b2 erythroblastic leukemia viral oncogene homolog 2, neuro/glioblastoma derived oncogene homolog (avian)	Antiviral	Up (one, two)	0.25	Up (one, two)
FBLN5	10516	NM_006329	fibulin 5	Proviral	Down (one, two)	Proviral (Part one)	Down (one, two)
FKBPL	63943	NM_022110	FK506 binding protein like	Proviral	Down (one, two)	0.25	Down (one, two)
FLT4	2324	NM_002020	fms-related tyrosine kinase 4	Proviral	Down (one, two)	Proviral (Part one)	Down (one, two)
FOXA2	3170	NM_021784	forkhead box A2	Proviral	Down (one, two)	Proviral (Part one)	Down (one, two)
FOXP3	50943	NM_014009	forkhead box P3	Proviral	Down (one)	0.25	Down (one, two)
GCAT	23464	NM_014291	glycine C-acetyltransferase (2-amino-3-ketobutyrate coenzyme A ligase)	Proviral	Down (two)	Proviral (Part two)	Down (two)
GLG1	2734	NM_012201	golgi glycoprotein 1	X	Down (two)	X	X
GNAZ	2781	NM_002073	guanine nucleotide binding protein (G protein), alpha z polypeptide	Antiviral	Up (one, two)	0.25	Up (one, two)
GNB2L1	10399	NM_006098	guanine nucleotide binding protein (G protein), beta polypeptide 2-like 1	Proviral	Down (one, two)	Proviral (Part one)	Down (one, two)
GNG8	94235	NM_033258	guanine nucleotide binding protein (G protein), gamma 8	Proviral	Down (one, two)	Proviral (Part one)	Down (one, two)
GPR145 (MCHR2)	84539	NM_032503	melanin-concentrating hormone receptor 2	Proviral	Down (two)	Proviral (Part one)	Down (one, two)
GPR153	387509	XM_291419	G protein-coupled receptor 153	Proviral	Down (one, two)	0.25	Down (one, two)
GPSN2	9524	NM_004868	glycoprotein, synaptic 2	Proviral	Down (one)	Proviral (Part one)	Down (one, two)
GSPT1	2935	NM_002094	G1 to S phase transition 1	Proviral	Down (one)	0.25	Down (one, two)
GTF3A	2971	NM_002097	general transcription factor IIIA	Proviral	Down (two)	Proviral (Part one)	Down (one, two)
HAS1	3036	NM_001523	hyaluronan synthase 1	Proviral	Down (one, two)	0.25	Down (one, two)
HEXA	3073	NM_000520	hexosaminidase A (alpha polypeptide)	Proviral	Down (one, two)	0.25	Down (one, two)
HIPK3	10114	NM_005734	homeodomain interacting protein kinase 3	Proviral	Down (two)	Proviral (Part one)	Down (one, two)
HNRPK	3190	NM_002140	heterogeneous nuclear ribonucleoprotein K	Antiviral	Up (two)	Antiviral (Part two)	Up (one, two)
HPX	3263	NM_000613	hemopexin	Proviral	Down (one)	0.25	Down (one, two)
HSPCA	3320	NM_005348, NM_001017963	heat shock protein 90kDa alpha (cytosolic), class A member 1	X	X	X	X
IDE	3416	NM_004969	insulin-degrading enzyme	Proviral	Down (two)	0.25	Down (two)
IFITM2	10581	NM_006435	interferon induced transmembrane protein 2 (1-8D)	Proviral	Down (one, two)	0.25	Down (one, two)
IFITM3	10410	NM_021034	interferon induced transmembrane protein 3 (1-8U)	Proviral	Down (one, two)	Proviral (Part one)	Down (one, two)
IGFBP6	3489	NM_002178	insulin-like growth factor binding protein 6	Antiviral	Up (two)	Antiviral (Part two)	Up (two)
IGSF11	152404	NM_152538	immunoglobulin superfamily, member 11	Proviral	Down (one, two)	Proviral (Part one)	Down (one, two)
IGSF4D (CADM2)	253559	NM_153184	cell adhesion molecule 2	Proviral	Down (two)	Proviral (Part two)	Down (two)
IKBKE	9641	NM_014002	inhibitor of kappa light polypeptide gene enhancer in B-cells, kinase epsilon	X	X	X	X
IL10RB	3588	NM_000628	interleukin 10 receptor, beta	X	Up (one)	X	X
IL17RB	55540	NM_018725	interleukin 17 receptor B	Antiviral	Up (one, two)	Antiviral (Part one)	Up (one, two)
IMP4	92856	NM_033416	IMP4, U3 small nucleolar ribonucleoprotein, homolog (yeast)	Proviral	Down (one, two)	Proviral (Part one)	Down (one, two)
IMPDH1	3614	NM_000883	IMP (inosine monophosphate) dehydrogenase 1	Antiviral	Up (two)	Antiviral (Part two)	Up (two)
IREB2	3658	NM_004136	iron-responsive element binding protein 2	Proviral	Down (one, two)	0.25	Down (one, two)
IRF3	3661	NM_001571	interferon regulatory factor 3	Proviral	Down (one, two)	Proviral (Part one)	Down (one, two)
ITGA7	3679	NM_002206	integrin, alpha 7	Proviral	Down (one, two)	Proviral (Part one)	Down (one, two)
ITGB1BP2	26548	NM_012278	integrin beta 1 binding protein (melusin) 2	Proviral	Down (one, two)	0.25	Down (one, two)
KIAA1904 (LRRC62)	114794	XM_056282	leucine rich repeat containing 62	Proviral	Down (one, two)	0.25	Down (one, two)
MAP3K6	9064	NM_004672	mitogen-activated protein kinase kinase kinase 6	Proviral	Down (one, two)	0.25	Down (one, two)
MAP4	4134	NM_002375	microtubule-associated protein 4	Proviral	Down (one, two)	Proviral (Part one)	Down (one, two)
MAPK1	5594	NM_138957, NM_002745	mitogen-activated protein kinase 1	Proviral	Down (two)	Proviral (Part one)	Down (one, two)
MARK3	4140	NM_002376	MAP/microtubule affinity-regulating kinase 3	Proviral	Down (one, two)	Proviral (Part one)	Down (one, two)
MAVS	57506	NM_020746	mitochondrial antiviral signaling protein	X	X	X	X
MGC15476 (DACT3)	147906	NM_145056	dapper, antagonist of beta-catenin, homolog 3 (Xenopus laevis)	Proviral	Down (two)	Proviral (Part one)	Down (one, two)
MMP11	4320	NM_005940	matrix metallopeptidase 11 (stromelysin 3)	Antiviral	Up (one, two)	0.25	Up (one, two)
MMP9	4318	NM_004994	matrix metallopeptidase 9 (gelatinase B, 92kDa gelatinase, 92kDa type IV collagenase)	Antiviral	Up (one, two)	0.25	Up (one, two)
MVD	4597	NM_002461	mevalonate (diphospho) decarboxylase	Proviral	Down (one, two)	0.25	Down (one, two)
MYD88	4615	NM_002468	myeloid differentiation primary response gene (88)	X	X	X	X
MYO3A	53904	NM_017433	myosin IIIA	Proviral	Down (two)	Proviral (Part one)	Down (one, two)
NDRG1	10397	NM_006096	N-myc downstream regulated gene 1	Antiviral	Up (two)	0.25	Up (two)
NDUFB4	4710	NM_004547	NADH dehydrogenase (ubiquinone) 1 beta subcomplex, 4, 15kDa	Proviral	Down (two)	0.25	Down (two)
NEK4	6787	NM_003157	NIMA (never in mitosis gene a)-related kinase 4	Proviral	Down (one, two)	0.25	Down (one, two)
NEMO	8517	NM_003639	inhibitor of kappa light polypeptide gene enhancer in B-cells, kinase gamma	X	X	X	X
NFKB1	4790	NM_003998	nuclear factor of kappa light polypeptide gene enhancer in B-cells 1	X	X	X	X
NFKB2	4791	NM_002502	nuclear factor of kappa light polypeptide gene enhancer in B-cells 2 (p49/p100)	X	X	X	X
NIK	9020	NM_003954	mitogen-activated protein kinase kinase kinase 14	X	X	X	X
NOL6	65083	NM_022917	nucleolar protein family 6 (RNA-associated)	Proviral	Down (one, two)	Proviral (Part one)	Down (one, two)
OSBP	5007	NM_002556	oxysterol binding protein	Proviral	Down (one)	Proviral (Part one)	Down (one, two)
OTUB1	55611	NM_017670	OTU domain, ubiquitin aldehyde binding 1	Antiviral	Up (one, two)	Antiviral (Part one)	Up (one, two)
PACE-1 (SCYL3)	57147	NM_020423	SCY1-like 3 (S. cerevisiae)	Proviral	Down (one)	0.25	Down (one, two)
PARP11	57097	NM_020367	poly (ADP-ribose) polymerase family, member 11	Proviral	Down (one, two)	Proviral (Part one)	Down (one, two)
PDAP1	11333	NM_014891	PDGFA associated protein 1	Proviral	Down (one, two)	0.25	Down (one, two)
PIAS1	8554	NM_016166	protein inhibitor of activated STAT, 1	X	X	X	X
PIK4CA	5297	NM_002650	phosphatidylinositol 4-kinase, catalytic, alpha	Proviral	Down (one, two)	Proviral (Part one)	Down (one, two)
PLB1	151056	NM_153021	phospholipase B1	Proviral	Down (one, two)	Proviral (Part two)	Down (one, two)
PLEK2	26499	NM_016445	pleckstrin 2	Proviral	Down (one, two)	0.25	Down (one, two)
PNO1	56902	NM_020143	partner of NOB1 homolog (S. cerevisiae)	Proviral	Down (one, two)	Proviral (Part one)	Down (one, two)
PPP2R1A	5518	NM_014225	protein phosphatase 2 (formerly 2A), regulatory subunit A , alpha isoform	Proviral	Down (one, two)	Proviral (Part one)	Down (one, two)
PRKRIP1	79706	NM_024653	PRKR interacting protein 1 (IL11 inducible)	Proviral	Down (two)	Proviral (Part one)	Down (one, two)
PROX1	5629	NM_002763	prospero-related homeobox 1	Proviral	Down (one, two)	Proviral (Part one)	Down (one, two)
PTHR1	5745	NM_000316	parathyroid hormone receptor 1	Proviral	Down (one, two)	Proviral (Part one)	Down (one, two)
PTK2B	2185	NM_004103	PTK2B protein tyrosine kinase 2 beta	Proviral	Down (one, two)	0.25	Down (one, two)
PTK9 (TWF1)	5756	NM_002822	twinfilin, actin-binding protein, homolog 1 (Drosophila)	Proviral	Down (two)	0.25	Down (two)
PTPRH	5794	NM_002842	protein tyrosine phosphatase, receptor type, H	Antiviral	Up (one, two)	Antiviral (Part one)	Up (one, two)
RAB10	10890	NM_016131	RAB10, member RAS oncogene family	Proviral	Down (one, two)	Proviral (Part one)	Down (one, two)
RAB11A	8766	NM_004663	RAB11A, member RAS oncogene family	Proviral	Down (one, two)	Proviral (Part one)	Down (one, two)
RAB34	83871	NM_031934	RAB34, member RAS oncogene family	X	X	X	X
RAB5A	5868	NM_004162	RAB5A, member RAS oncogene family	X	X	X	X
RAB9P40 (RABEPK)	10244	NM_005833	Rab9 effector protein with kelch motifs	Proviral	Down (one, two)	Proviral (Part one)	Down (one, two)
RAC1	5879	NM_018890	ras-related C3 botulinum toxin substrate 1 (rho family, small GTP binding protein Rac1)	Proviral	Down (one)	Proviral (Part one)	Down (one, two)
RAF1	5894	NM_002880	v-raf-1 murine leukemia viral oncogene homolog 1	Proviral	Down (two)	Proviral (Part two)	Down (two)
RBM9	23543	NM_014309	RNA binding motif protein 9	Proviral	Down (two)	Proviral (Part one)	Down (one, two)
RBP4	5950	NM_006744	retinol binding protein 4, plasma	Proviral	Down (one, two)	0.25	Down (one, two)
RELA	5970	NM_021975	v-rel reticuloendotheliosis viral oncogene homolog A (avian)	X	X	X	X
RELB	5971	NM_006509	v-rel reticuloendotheliosis viral oncogene homolog B	X	X	X	X
RGPD5	84220	NM_005054	RANBP2-like and GRIP domain containing 5	Proviral	Down (two)	Proviral (Part two)	Down (two)
RGR	266747	NM_153615	Ral-GDS related protein Rgr	Proviral	Down (one, two)	Proviral (Part one)	Down (one, two)
RIPK2	8767	NM_003821	receptor-interacting serine-threonine kinase 2	Proviral	Down (one, two)	Proviral (Part one)	Down (one, two)
RIT1	6016	NM_006912	Ras-like without CAAX 1	Proviral	Down (one, two)	0.25	Down (one, two)
RNF207	388591	NM_207396	ring finger protein 207	Proviral	Down (one, two)	Proviral (Part one)	Down (one, two)
RNF31	55072	NM_017999	ring finger protein 31	Proviral	Down (one, two)	Proviral (Part one)	Down (one, two)
ROBO1	6091	NM_002941	roundabout, axon guidance receptor, homolog 1 (Drosophila)	Proviral	Down (one, two)	0.25	Down (one, two)
ROCK2	9475	NM_004850	Rho-associated, coiled-coil containing protein kinase 2	Proviral	Down (one, two)	Proviral (Part one)	Down (one, two)
RPS6KL1	83694	NM_031464	ribosomal protein S6 kinase-like 1	Proviral	Down (one, two)	Proviral (Part one)	Down (one, two)
RSAD2	91543	NM_080657	radical S-adenosyl methionine domain containing 2	X	X	X	X
RYK	6259	NM_002958	RYK receptor-like tyrosine kinase	Proviral	Down (two)	0.25	Down (two)
SH3TC1	54436	NM_018986	SH3 domain and tetratricopeptide repeats 1	Proviral	Down (one, two)	Proviral (Part one)	Down (one, two)
SIK2 (SNF1LK2)	23235	NM_015191	SNF1-like kinase 2	Proviral	Down (two)	Proviral (Part two)	Down (two)
SMAD5	4090	NM_005903	SMAD family member 5	Proviral	Down (one, two)	Proviral (Part one)	Down (one, two)
SMAD6	4091	NM_005585	SMAD family member 6	Proviral	Down (one)	Proviral (Part one)	Down (one, two)
SMARCD3	6604	NM_003078	SWI/SNF related, matrix associated, actin dependent regulator of chromatin, subfamily d, member 3	Proviral	Down (two)	Proviral (Part one)	Down (one, two)
SMURF1	57154	NM_020429	SMAD specific E3 ubiquitin protein ligase 1	Proviral	Down (one)	Proviral (Part one)	Down (one, two)
SMURF2	64750	NM_022739	SMAD specific E3 ubiquitin protein ligase 2	Proviral	Down (one, two)	Proviral (Part one)	Down (one, two)
SNARK (NUAK2)	81788	NM_030952	NUAK family, SNF1-like kinase, 2	Proviral	Down (one, two)	Proviral (Part one)	Down (one, two)
SNRPD1	6632	NM_006938	small nuclear ribonucleoprotein D1 polypeptide 16kDa	Antiviral	Up (two)	0.25	Up (two)
SPCS1	28972	NM_014041	signal peptidase complex subunit 1 homolog (S. cerevisiae)	Proviral	Down (two)	Proviral (Part two)	Down (two)
SPCS2	9789	NM_014752	signal peptidase complex subunit 2 homolog (S. cerevisiae)	Proviral	Down (two)	Proviral (Part two)	Down (two)
SPCS3	60559	NM_021928	signal peptidase complex subunit 3 homolog (S. cerevisiae)	Proviral	Down (two)	Proviral (Part two)	Down (two)
SREBP1	6720	NM_004176	sterol regulatory element binding transcription factor 1	X	X	X	X
SRI	6717	NM_003130	sorcin	Proviral	Down (one, two)	Proviral (Part two)	Down (one, two)
SRRM2	23524	NM_016333	serine/arginine repetitive matrix 2	Proviral	Down (two)	Proviral (Part two)	Down (two)
STAT1	6772	NM_007315, NM_139266	signal transducer and activator of transcription 1, 91kDa	X	X	X	X
STAT3	6774	NM_003150	signal transducer and activator of transcription 3 (acute-phase response factor)	Proviral	Down (two)	Proviral (Part two)	Down (two)
STK22C (TSSK3)	81629	NM_052841	testis-specific serine kinase 3	Antiviral	Up (one, two)	0.25	Up (one, two)
SUV420H1	51111	NM_016028	suppressor of variegation 4-20 homolog 1 (Drosophila)	Proviral	Down (two)	Proviral (Part one)	Down (one, two)
TANK (TRAF2)	10010	NM_004180, NM_133484	TRAF family member-associated NFKB activator	X	Down (two)	X	X
TAZ	25937	NM_015472	WW domain containing transcription regulator 1	Proviral	Down (one, two)	0.25	Down (one, two)
TFAP2A	7020	NM_003220	transcription factor AP-2 alpha (activating enhancer binding protein 2 alpha)	Proviral	Down (one, two)	Proviral (Part one)	Down (one, two)
TGFBR1	7046	NM_004612	transforming growth factor, beta receptor I (activin A receptor type II-like kinase, 53kDa)	Antiviral	Up (one, two)	0.25	Up (one, two)
TLK2	11011	NM_006852	tousled-like kinase 2	X	Down (one, two)	0.25	Down (one, two)
TM6SF2	53345	NM_001001524	transmembrane 6 superfamily member 2	Proviral	Down (one, two)	Proviral (Part one)	Down (one, two)
TNFRSF10C	8794	NM_003841	tumor necrosis factor receptor superfamily, member 10c, decoy without an intracellular domain	Antiviral	Up (one, two)	0.25	Up (one, two)
TNFRSF10D	8793	NM_003840	tumor necrosis factor receptor superfamily, member 10d, decoy with truncated death domain	Antiviral	Up (one, two)	0.25	Up (one, two)
TNFRSF18	8784	NM_004195	tumor necrosis factor receptor superfamily, member 18	Antiviral	Up (two)	0.25	Up (two)
TNRC11 (MED12)	9968	NM_005120	mediator of RNA polymerase II transcription, subunit 12 homolog (S. cerevisiae)	Proviral	Down (one, two)	Proviral (Part one)	Down (one, two)
TRAPPC5	126003	XM_058961	trafficking protein particle complex 5	Proviral	Down (one)	Proviral (Part one)	Down (one, two)
TRIM42	287015	NM_152616	tripartite motif-containing 42	Proviral	Down (one, two)	Proviral (Part one)	Down (one, two)
TRIM46	80128	NM_025058	tripartite motif-containing 46	Proviral	Down (one, two)	0.25	Down (one, two)
TRIM62	55223	NM_018207	tripartite motif-containing 62	Proviral	Down (one, two)	Proviral (Part one)	Down (one, two)
TRRAP	8295	NM_003496	transformation/transcription domain-associated protein	Proviral	Down (two)	0.25	Down (two)
TWIST1	7291	NM_000474	twist homolog 1 (acrocephalosyndactyly 3; Saethre-Chotzen syndrome) (Drosophila)	Proviral	Down (one, two)	Proviral (Part one)	Down (one, two)
UBE1L	7318	NM_003335	ubiquitin-activating enzyme E1-like	Proviral	Down (one, two)	0.25	Down (one, two)
UBE2E3	10477	NM_006357	ubiquitin-conjugating enzyme E2E 3 (UBC4/5 homolog, yeast)	Proviral	Down (two)	0.25	Down (two)
UBE2J1	51465	NM_016021	ubiquitin-conjugating enzyme E2, J1	Proviral	Down (one)	0.25	Down (one, two)
UBE2M	9040	NM_003969	ubiquitin-conjugating enzyme E2M	Proviral	Down (one)	0.25	Down (one, two)
UBE2S	27338	NM_014501	ubiquitin-conjugating enzyme E2S	Proviral	Down (two)	Proviral (Part two)	Down (two)
USP11	8237	NM_004651	ubiquitin specific peptidase 11	Proviral	Down (one, two)	Proviral (Part one)	Down (one, two)
USP16	10600	NM_006447	ubiquitin specific peptidase 16	Proviral	Down (one, two)	0.25	Down (one, two)
USP51	158880	NM_201286	ubiquitin specific peptidase 51	Proviral	Down (one, two)	Proviral (Part one)	Down (one, two)
UTP14A	10813	NM_006649	UTP14, U3 small nucleolar ribonucleoprotein, homolog A (yeast)	Proviral	Down (one)	0.25	Down (one, two)
VAMP1	6843	NM_014231	vesicle-associated membrane protein 1 (synaptobrevin 1)	Proviral	Down (two)	Proviral (Part one)	Down (one, two)
VTN	7448	NM_000638	vitronectin	Proviral	Down (one)	0.25	Down (one, two)
WIF1	11197	NM_007191	WNT inhibitory factor 1	Proviral	Down (two)	Proviral (Part one)	Down (one, two)
WNT10B	7480	NM_003394	wingless-type MMTV integration site family, member 10B	X	Down (one)	X	X
XBP1	7494	NM_005080	X-box binding protein 1	Proviral	Down (two)	Proviral (Part one)	Down (one, two)
XPNPEP1	7511	NM_020383	X-prolyl aminopeptidase (aminopeptidase P) 1, soluble	Proviral	Down (one, two)	Proviral (Part one)	Down (one, two)
ZNF337	26152	NM_015655	zinc finger protein 337	Proviral	Down (two)	Proviral (Part two)	Down (two)
* Li et al., 2009 PNAS

## Sheet: Putative false negative-24 gene
Entrez Gene Symbol	Entrez Gene ID	Genbank Acc. No.	Gene Name	Primary siRNA Screen*
				Primary Screen (siGENOME SMARTpools)		Cherry Picking (siGENOME Individual siRNAs - set of 4)
				Hits	Core Staining (Part one, Part two)	Hits	Core Staining (Part one, Part two)
APOBEC3B	9582	NM_004900	apolipoprotein B mRNA editing enzyme, catalytic polypeptide-like 3B	X	Up (two)	X	X
CTNNB1	1499	NM_001904	catenin (cadherin-associated protein), beta 1, 88kDa	X	X	X	X
DDX26	26512	NM_001039938	integrator complex subunit 6	X	X	X	X
GLG1	2734	NM_012201	golgi glycoprotein 1	X	Down (two)	X	X
HSPCA	3320	NM_005348, NM_001017963	heat shock protein 90kDa alpha (cytosolic), class A member 1	X	X	X	X
IKBKE	9641	NM_014002	inhibitor of kappa light polypeptide gene enhancer in B-cells, kinase epsilon	X	X	X	X
IL10RB	3588	NM_000628	interleukin 10 receptor, beta	X	Up (one)	X	X
MAVS	57506	NM_020746	mitochondrial antiviral signaling protein	X	X	X	X
MYD88	4615	NM_002468	myeloid differentiation primary response gene (88)	X	X	X	X
NEMO	8517	NM_003639	inhibitor of kappa light polypeptide gene enhancer in B-cells, kinase gamma	X	X	X	X
NFKB1	4790	NM_003998	nuclear factor of kappa light polypeptide gene enhancer in B-cells 1	X	X	X	X
NFKB2	4791	NM_002502	nuclear factor of kappa light polypeptide gene enhancer in B-cells 2 (p49/p100)	X	X	X	X
NIK	9020	NM_003954	mitogen-activated protein kinase kinase kinase 14	X	X	X	X
PIAS1	8554	NM_016166	protein inhibitor of activated STAT, 1	X	X	X	X
RAB34	83871	NM_031934	RAB34, member RAS oncogene family	X	X	X	X
RAB5A	5868	NM_004162	RAB5A, member RAS oncogene family	X	X	X	X
RELA	5970	NM_021975	v-rel reticuloendotheliosis viral oncogene homolog A (avian)	X	X	X	X
RELB	5971	NM_006509	v-rel reticuloendotheliosis viral oncogene homolog B	X	X	X	X
RSAD2	91543	NM_080657	radical S-adenosyl methionine domain containing 2	X	X	X	X
SREBP1	6720	NM_004176	sterol regulatory element binding transcription factor 1	X	X	X	X
STAT1	6772	NM_007315, NM_139266	signal transducer and activator of transcription 1, 91kDa	X	X	X	X
TANK (TRAF2)	10010	NM_004180, NM_133484	TRAF family member-associated NFKB activator	X	Down (two)	X	X
TLK2	11011	NM_006852	tousled-like kinase 2	X	Down (one, two)	0.25	Down (one, two)
WNT10B	7480	NM_003394	wingless-type MMTV integration site family, member 10B	X	Down (one)	X	X
* Li et al., 2009 PNAS
