# Supplementary material for: Integrative Functional Genomics of Hepatitis C Virus Infection Identifies Host Dependencies in Complete Viral Replication Cycle
Source: PLoS Pathog. 2014 May 22;10(5):e1004163. doi: 10.1371/journal.ppat.1004163 (PMC4095987; doi:10.1371/journal.ppat.1004163)
Supplement: Table S2 — HCVcc assay_core staining, cell viability. (XLS) [file ppat.1004163.s009.xls]

## Sheet: Core staining_part-one
Gene Symbol	Core Staining - 96 well validation (ON-TARGETplus SMARTpools)(Relative values*)							Core Staining Part-one Hit
	Part-one
	Assay 1	Assay 2	Assay 3	Average	SD	P Value
PIK4CA	0.0232299	0.0211161	0.0259492	0.0234317	0.00242285	0.000259384		Proviral
CRLF2	0.0865943	0.0639555	0.0878495	0.0794664	0.0134475	0.000504055		Proviral
IMP4	0.253625	0.0812013	0.131739	0.155522	0.0886379	0.000883896		Proviral
UTP14A	0.0995812	0.188873	0.180486	0.156313	0.0493102	0.000576961		Proviral
CD81	0.215319	0.234375	0.218957	0.222884	0.0101165	0.000636282		Proviral
CLSTN1	0.334709	0.166145	0.254539	0.251798	0.0843153	0.00181979		Proviral
GPSN2	0.288984	0.224206	0.253627	0.255606	0.0324345	0.000823431		Proviral
CYBA	0.209373	0.340622	0.219016	0.256337	0.0731517	0.00166687		Proviral
TM6SF2	0.333427	0.309649	0.198091	0.280389	0.0722568	0.00187195		Proviral
PIAS1	0.32904	0.269012	0.259961	0.286005	0.0375439	0.00147664		Proviral
TRAPPC5	0.338749	0.280026	0.250174	0.28965	0.0450649	0.00159941		Proviral
CTSF	0.309393	0.384947	0.186375	0.293572	0.100227	0.00267829		Proviral
DDX6	0.201356	0.25	0.432481	0.294612	0.12185	0.00344491		Proviral
ROCK2	0.328072	0.296783	0.272855	0.299237	0.0276904	0.000353125		Proviral
GNB2L1	0.294382	0.297992	0.323009	0.305128	0.0155908	0.000354781		Proviral
CNOT3	0.275331	0.366309	0.279461	0.307034	0.0513752	0.00181051		Proviral
CDH1	0.342949	0.320468	0.271896	0.311771	0.036316	0.00201775		Proviral
FKBPL	0.456359	0.287137	0.206552	0.316683	0.127498	0.00413631		Proviral
CNOT1	0.392426	0.256471	0.317348	0.322082	0.0681007	0.00160362		Proviral
SMAD6	0.342696	0.38174	0.293226	0.339221	0.0443592	0.000742797		Proviral
ARRDC2	0.32132	0.491887	0.208652	0.34062	0.1426	0.00561747		Proviral
RAB34	0.3373	0.414763	0.291018	0.347694	0.0625239	0.00248334		Proviral
CNOT2	0.322797	0.430499	0.302348	0.351882	0.0688485	0.00268831		Proviral
UBE2M	0.373363	0.499892	0.201671	0.358309	0.149679	0.0023988		Proviral
RBP4	0.381413	0.338416	0.377374	0.365734	0.0237442	0.00034349		Proviral
HNRPK	0.341135	0.340867	0.422229	0.368077	0.0468971	0.0017059		Proviral
CHKA	0.426819	0.401977	0.312078	0.380292	0.060366	0.00207536		Proviral
UBE2J1	0.456869	0.448704	0.249519	0.385031	0.117427	0.0054106		Proviral
CEBPD	0.333354	0.339829	0.490245	0.387809	0.0887711	0.00402877		Proviral
MAP4	0.34153	0.426238	0.411024	0.392931	0.0451597	0.00252611		Proviral
PLB1	0.337907	0.486575	0.367916	0.397466	0.0786159	0.00386003		Proviral
RGR	0.389668	0.377646	0.468926	0.41208	0.0495956	0.00330996		Proviral
ARHGEF7	0.380262	0.315075	0.557546	0.417628	0.12548	0.00720605		Proviral
USP11	0.331176	0.438006	0.498885	0.422689	0.0848969	0.00480162		Proviral
RAB5A	0.44132	0.491887	0.336522	0.423243	0.079244	0.00455905		Proviral
PNO1	0.257395	0.235603	0.78921	0.427403	0.313524	0.0442268		Proviral
DDX3X	0.500074	0.381419	0.419759	0.433751	0.0605525	0.00824877		Proviral
RAC1	0.342103	0.580203	0.38224	0.434849	0.12747	0.00621697		Proviral
CD3E	0.495325	0.486989	0.323308	0.435207	0.0969971	0.00588556		Proviral
RPS6KL1	0.586888	0.351529	0.398185	0.445534	0.124619	0.00670884		Proviral
PDAP1	0.530958	0.44174	0.365408	0.446035	0.082859	0.00546749		Proviral
GSPT1	0.429731	0.35032	0.564433	0.448161	0.10824	0.00554276		Proviral
PTHR1	0.473451	0.501876	0.373209	0.449512	0.0675914	0.00485762		Proviral
HAS1	0.366359	0.487137	0.525521	0.459672	0.0830592	0.00599423		Proviral
OSBP	0.469085	0.456312	0.495846	0.473748	0.0201754	0.00428737		Proviral
DDX26	0.570482	0.503505	0.355598	0.476528	0.109953	0.00885582		Proviral
CHUK	0.408052	0.544753	0.509575	0.48746	0.0709828	0.00647848		Proviral
SNRPD1	0.649095	0.572543	0.599247	0.606962	0.0388546	0.00907046		Proviral (marginal)
FOXA2	0.678461	0.621351	0.545921	0.615245	0.0664807	0.0122395		Proviral (marginal)
RAB9P40 (RABEPK)	0.495846	0.738106	0.637798	0.623917	0.121725	0.0300673		Proviral (marginal)
NOL6	0.597562	0.455006	0.827002	0.626523	0.187681	0.0498907		Proviral (marginal)
GNG8	0.59173	0.613567	0.721941	0.642413	0.0697334	0.0220263		Proviral (marginal)
SRI	0.564774	0.598249	0.781297	0.648107	0.116554	0.035108		Proviral (marginal)
IGFBP6	0.599745	0.75634	0.79504	0.717042	0.103408	0.05895		/
TRIM62	0.668997	0.858992	0.640543	0.722844	0.118763	0.0708221		/
MVD	0.783247	0.739674	0.687102	0.736674	0.0481425	0.0356551		Proviral (marginal)
GTF3A	0.761516	0.64435	0.824261	0.743376	0.0913171	0.0549045		/
CTNNB1	0.662989	0.686993	0.885864	0.745282	0.122338	0.0906072		/
SMURF1	0.732979	0.765727	0.752896	0.750534	0.0165009	0.0508261		/
CCL3L1	0.711525	0.806185	0.75196	0.756557	0.0474967	0.0607987		/
GPR145 (MCHR2)	0.7667	0.764735	0.744841	0.758758	0.0120929	0.0394957		Proviral (marginal)
FBLN5	0.905363	0.618919	0.753033	0.759105	0.143319	0.10366		/
RNF207	0.826911	0.741339	0.719141	0.762464	0.0569062	0.0683368		/
RAB11A	0.681056	0.843571	0.76662	0.763749	0.0812956	0.0545191		/
ITGA7	0.763054	0.802768	0.764516	0.776779	0.0225188	0.0507546		/
RIT1	0.877908	0.719532	0.739577	0.779006	0.0862361	0.098765		/
HEXA	0.740611	0.789237	0.814491	0.781447	0.0375511	0.0573029		/
TANK (TRAF2)	0.748232	0.776676	0.838417	0.787775	0.0461059	0.0650053		/
IREB2	0.811751	0.665552	0.887591	0.788298	0.112862	0.13074		/
PTK2B	0.786	0.728367	0.872986	0.795784	0.0728041	0.0859407		/
C1QB	0.895263	0.776428	0.739134	0.803609	0.0815359	0.126395		/
PROX1	0.840713	0.888236	0.689678	0.806209	0.103678	0.149072		/
USP51	0.915155	0.830536	0.739341	0.828344	0.0879273	0.142873		/
WIF1	0.790025	0.81487	0.881564	0.828819	0.0473371	0.111762		/
DGAT1	0.965691	0.658916	0.867462	0.83069	0.156658	0.231528		/
FLT4	0.761275	0.872899	0.863014	0.832396	0.0617911	0.126971		/
VAMP1	0.719579	0.930136	0.865648	0.838455	0.10788	0.0905297		/
SREBP1	0.700067	0.963665	0.876466	0.846733	0.134291	0.27071		/
TRIM46	0.795486	0.837459	0.92968	0.854209	0.0686472	0.215332		/
VTN	0.956188	0.940513	0.718992	0.871898	0.132652	0.308888		/
TNFRSF10C	0.781633	0.948524	0.909418	0.879858	0.0872837	0.314277		/
TNFRSF10D	0.8138	1.00664	0.822786	0.881075	0.108834	0.345617		/
WNT10B	0.803271	0.98962	0.860018	0.884303	0.0955186	0.296496		/
SNARK (NUAK2)	0.830584	0.880608	0.944925	0.885373	0.0573193	0.303185		/
MMP9	0.858056	0.949602	0.855365	0.887674	0.0536476	0.308715		/
USP16	0.844916	0.94837	0.889157	0.894148	0.0519076	0.333018		/
PLEK2	0.997128	0.767611	0.925872	0.896871	0.117475	0.419611		/
CNOT6L	0.869726	0.78042	1.0484	0.899514	0.136448	0.456344		/
SPCS2	0.821583	0.874172	1.00826	0.901337	0.0962551	0.364586		/
SMURF2	0.957893	0.882065	0.870224	0.903394	0.0475674	0.369668		/
TRRAP	0.770534	0.952961	1.00552	0.909673	0.123331	0.484305		/
AP1GBP1	0.754525	0.849944	1.13938	0.914618	0.200415	0.572594		/
UBE1L	0.828409	0.984609	0.935656	0.916224	0.0798923	0.463299		/
CX3CL1	0.795911	1.00377	0.952657	0.917447	0.108311	0.502952		/
DNMT1	0.628097	0.985706	1.14462	0.919473	0.264552	0.661104		/
TFAP2A	0.827416	1.02514	0.911594	0.921383	0.099224	0.4643		/
KIAA1904 (LRRC62)	0.814422	0.945815	1.01821	0.92615	0.10331	0.542305		/
SPCS3	0.866443	0.983136	0.940222	0.929934	0.0590231	0.460276		/
CTGF	0.904499	0.911818	0.984776	0.933698	0.0443862	0.529193		/
TWIST1	0.952193	0.979401	0.877314	0.936303	0.0528659	0.551346		/
MMP11	0.903157	0.908453	1.0139	0.941837	0.0624648	0.593747		/
PTK9 (TWF1)	0.822393	1.09067	0.913719	0.942262	0.136399	0.666779		/
NDRG1	0.905704	0.940444	0.982446	0.942865	0.038428	0.523		/
CSF3R	1.09448	0.781258	0.960291	0.945342	0.157143	0.703094		/
BCL9L	0.833135	0.879854	1.13287	0.94862	0.161266	0.691785		/
SH3TC1	0.835273	0.981186	1.04986	0.955439	0.109586	0.72034		/
IKBKE	1.01615	0.804209	1.04683	0.955729	0.132114	0.740185		/
APOBEC2	0.915645	1.16663	0.78554	0.955938	0.193713	0.786229		/
RAB10	0.995861	0.950066	0.922211	0.956046	0.0371876	0.674823		/
IL17RB	0.983681	0.927457	0.967606	0.959582	0.0289582	0.639527		/
APC2	0.915175	1.13081	0.850198	0.965396	0.146894	0.807532		/
DEFB126	0.978519	0.981878	0.941316	0.967238	0.0225111	0.754207		/
GNAZ	0.938906	1.00952	0.959219	0.969216	0.0363544	0.773315		/
NDUFB4	1.16466	0.703544	1.04132	0.969842	0.238724	0.854596		/
HIPK3	0.998081	0.976807	1.0335	1.0028	0.0286398	0.983506		/
PPP2R1A	1.18701	0.841032	0.983658	1.0039	0.173875	0.983051		/
XBP1	0.889771	0.981041	1.15046	1.00709	0.132283	0.958734		/
SMAD5	1.01125	1.05111	0.962124	1.00816	0.044573	0.912805		/
ARHGAP22	0.906415	1.15472	0.970141	1.01042	0.12896	0.9158		/
IRF3	0.834002	1.12806	1.07533	1.01247	0.156788	0.911037		/
MYD88	0.960322	1.04342	1.03821	1.01398	0.0465436	0.866759		/
C1QA	1.09185	0.987537	0.972336	1.01724	0.0650588	0.846948		/
ITGB1BP2	1.05154	0.927477	1.0806	1.01987	0.0813261	0.848865		/
ROBO1	0.987826	0.988928	1.10366	1.0268	0.0665613	0.776372		/
GPR153	1.00765	1.11866	0.974256	1.03352	0.0756	0.733593		/
IMPDH1	0.877321	1.02482	1.20517	1.03577	0.1642	0.78235		/
TGFBR1	0.823224	1.107	1.19384	1.04135	0.193831	0.773654		/
SMARCD3	0.988454	0.880765	1.25601	1.04174	0.193213	0.781499		/
SPCS1	1.00135	1.1235	1.01899	1.04795	0.0660227	0.624732		/
CPD	1.0168	1.16406	0.966791	1.04922	0.102553	0.652796		/
HSPCA	1.13617	1.12657	0.890789	1.05118	0.138983	0.676511		/
NIK	0.892748	1.12797	1.13831	1.05301	0.138886	0.666317		/
TNFRSF18	1.02556	1.05512	1.08277	1.05449	0.0286106	0.56196		/
RSAD2	1.14142	1.18595	0.861781	1.06305	0.175719	0.651826		/
FOXP3	1.26181	0.867124	1.06052	1.06315	0.197355	0.678556		/
GLG1	1.07615	1.07954	1.04116	1.06562	0.021252	0.470038		/
APOE	1.17123	0.963181	1.06821	1.06754	0.104028	0.542728		/
SUV420H1	0.894182	0.974865	1.33967	1.06957	0.237364	0.688036		/
TRIM42	1.04389	1.21494	0.970839	1.07656	0.125283	0.522541		/
MAP3K6	1.05421	1.12156	1.06996	1.08191	0.0352278	0.383168		/
TLK2	1.199	1.09503	0.957606	1.08388	0.121083	0.479297		/
TAZ	1.02337	1.04191	1.19279	1.08602	0.0929279	0.427752		/
CSNK1A1L	1.07628	1.10873	1.07568	1.0869	0.0189113	0.348058		/
CTNNAL1	0.990626	1.18764	1.08262	1.08696	0.0985815	0.443874		/
IDE	0.827085	1.22299	1.22367	1.09125	0.228772	0.587144		/
CRLF3	0.845662	1.30161	1.13648	1.09459	0.230845	0.576749		/
SRRM2	1.10835	0.984252	1.19913	1.09725	0.10787	0.396657		/
ABCB6	1.04266	1.16597	1.09838	1.10234	0.0617508	0.334712		/
IGSF11	0.968788	1.14037	1.22209	1.11042	0.129281	0.385296		/
MAPK1	1.40159	1.02412	0.921284	1.11566	0.252901	0.529013		/
STK22C	1.02242	1.06688	1.26475	1.11802	0.129004	0.345046		/
RNF31	1.11632	1.16349	1.0816	1.12047	0.0410999	0.251979		/
MARK3	1.05713	1.22716	1.0879	1.12406	0.0905986	0.267831		/
TNRC11 (MED12)	1.25344	0.970869	1.16342	1.12924	0.14435	0.329535		/
PARP11	1.02797	1.233	1.13889	1.13329	0.102635	0.255081		/
RAF1	1.24585	1.08606	1.07733	1.13641	0.0948775	0.235482		/
NEK4	1.22904	1.18111	1.03143	1.1472	0.10308	0.216872		/
MAVS	1.02703	1.26573	1.15105	1.14794	0.119383	0.25178		/
ZNF337	1.036	1.16785	1.24491	1.14959	0.105644	0.21412		/
ART5	1.12957	1.33063	0.998908	1.15304	0.167101	0.301079		/
RGPD5	1.04529	1.49833	0.926484	1.1567	0.301761	0.462378		/
ACBD3	1.20853	1.15868	1.10644	1.15788	0.0510478	0.161752		/
CCL26	1.20763	1.23479	1.04734	1.16325	0.101302	0.194067		/
BCL7A	1.30075	1.03539	1.15473	1.16362	0.132902	0.21658		/
CXCL12	1.02754	1.23498	1.23194	1.16482	0.118896	0.210286		/
BAIAP2	1.43599	0.720593	1.34038	1.16565	0.388386	0.527307		/
CDKL5	1.09222	1.3954	1.05164	1.17975	0.187852	0.255616		/
XPNPEP1	1.13573	1.16187	1.24467	1.18075	0.056873	0.106546		/
RYK	1.27266	1.21604	1.08131	1.19	0.0982984	0.126577		/
RBM9	1.0534	1.13819	1.3937	1.1951	0.177144	0.209511		/
CCDC8	1.28742	0.994146	1.32367	1.20174	0.180697	0.201707		/
PRKRIP1	1.51553	0.999679	1.09434	1.20318	0.274611	0.318613		/
ABCE1	1.47774	0.948547	1.20455	1.21028	0.264641	0.291859		/
STAT1	1.12539	1.28622	1.23293	1.21485	0.0819251	0.0969476		/
APOBEC3B	1.01883	1.32876	1.3572	1.23493	0.187687	0.15762		/
AP3B1	1.33616	1.08921	1.31692	1.24743	0.13736	0.0941344		/
MYO3A	1.17756	1.17264	1.40431	1.25151	0.132358	0.0864587		/
PACE-1 (SCYL3)	1.16293	1.34415	1.24942	1.25217	0.0906407	0.0585348		/
MGC15476 (DACT3)	1.28594	1.1468	1.34022	1.25765	0.0997637	0.0600055		/
IL10RB	1.16862	1.26739	1.35433	1.26345	0.0929163	0.0529027		/
DDOST	1.2822	1.26577	1.26927	1.27241	0.00865737	0.0277762		/
E2F1	1.48441	1.13121	1.24439	1.28667	0.180354	0.0953651		/
UBE2E3	1.30478	1.23595	1.32879	1.28984	0.0481918	0.0271518		/
PTPRH	1.22966	1.37262	1.32482	1.30903	0.0727753	0.033882		/
RIPK2	1.21085	1.45701	1.31096	1.32627	0.123794	0.04487		/
CDCA3	1.46624	1.24558	1.33223	1.34802	0.111178	0.0277907		/
HPX	1.4692	1.17119	1.42584	1.35541	0.161008	0.0446658		/
GCAT	1.60214	1.19729	1.58592	1.46178	0.229198	0.0407973		/
ECT2	1.48977	1.51125	1.61294	1.53799	0.0657928	0.00375444		Antiviral
SIK2 (SNF1LK2)	1.61627	1.58305	1.42722	1.54218	0.100937	0.00546385		Antiviral
DOCK3	1.70405	1.57416	1.36111	1.54644	0.173144	0.0130818		Antiviral
UBE2S	1.58832	1.5624	1.49372	1.54815	0.0488819	0.00299105		Antiviral
EIF3S6	1.85404	1.44448	1.34968	1.5494	0.268046	0.0346209		Antiviral
IGSF4D (CADM2)	1.58074	1.25392	1.87799	1.57089	0.312148	0.0445887		Antiviral
ERBB2	1.75291	1.68314	1.51308	1.64971	0.123358	0.00261117		Antiviral
IFITM2	1.6875	1.59157	1.79215	1.69041	0.100322	0.00142528		Antiviral
RELA	1.61337	1.71366	1.80959	1.71221	0.0981185	0.00122135		Antiviral
ADFP	2.15025	1.4614	1.53786	1.7165	0.377574	0.0369072		Antiviral
NFKB1	1.74855	1.79651	1.69622	1.74709	0.0501611	0.000494836		Antiviral
IFITM3	1.84448	1.77035	1.73547	1.78343	0.0556707	0.000441733		Antiviral
RELB	1.71366	1.73983	1.90988	1.78779	0.106542	0.000954849		Antiviral
NFKB2	1.8532	1.92297	1.63953	1.80523	0.147678	0.00172717		Antiviral
STAT3	1.4312	2.05933	1.95249	1.81434	0.336083	0.0179285		Antiviral
NEMO	1.91424	1.92733	1.6875	1.84302	0.134846	0.00117906		Antiviral
OTUB1	2.00145	2.05814	1.83576	1.96512	0.115559	0.000507778		Antiviral
* Relative values: percentage of core-positive cells normalized to siNT control that is set as 1
Assays were performed in triplicate samples (Assays 1-3); Relative values ≤0.5 (Proviral) or ≥1.5 (Antiviral) are shown in dark blue or red, respectively; values ≤0.65 and >0.5 (Marginal Proviral) are shown in light blue; P values <0.05 are in bold

## Sheet: Core staining_part-two
Gene Symbol	Core Staining - 96 well validation (ON-TARGETplus SMARTpools)(Relative values*)							Core Staining Part-two Hits
	Part-two
	Assay 1	Assay 2	Assay 3	Average	SD	P Values
CNOT1	0.0519439	0.0531756	0.0464044	0.050508	0.00360675	0.000488458		Proviral
PIK4CA	0.0817676	0.0574525	0.0642176	0.0678126	0.0125499	0.000530397		Proviral
SPCS1	0.0220481	0.0947174	0.0977475	0.0715044	0.0428572	0.00060984		Proviral
CNOT2	0.100452	0.0866341	0.036424	0.0745032	0.0336935	0.000539347		Proviral
GPR145 (MCHR2)	0.114864	0.0798044	0.105824	0.100164	0.0182021	0.000616146		Proviral
PROX1	0.0652357	0.106147	0.156342	0.109242	0.0456322	0.000671146		Proviral
SPCS3	0.0871795	0.0836782	0.161717	0.110858	0.0440797	0.000726223		Proviral
SPCS2	0.101396	0.100126	0.13713	0.112884	0.021007	0.000656396		Proviral
RBP4	0.0800986	0.118198	0.177087	0.125128	0.0488642	0.000735469		Proviral
GNG8	0.204529	0.19207	0.11664	0.17108	0.0475556	0.000896268		Proviral
NEK4	0.151569	0.208412	0.155736	0.171906	0.0316843	0.000892017		Proviral
DDX3X	0.185373	0.191727	0.140743	0.172614	0.0277834	0.000879791		Proviral
HAS1	0.106932	0.276015	0.150945	0.177964	0.0877198	0.00132263		Proviral
HEXA	0.187908	0.219532	0.189577	0.199006	0.0177959	0.000962948		Proviral
GNB2L1	0.154846	0.239694	0.243645	0.212728	0.0501663	0.00120498		Proviral
WIF1	0.244469	0.180118	0.216222	0.213603	0.032255	0.00108996		Proviral
DEFB126	0.20496	0.219862	0.246598	0.223807	0.0210977	0.00100512		Proviral
ROCK2	0.238337	0.382946	0.0893446	0.236876	0.146806	0.00343672		Proviral
SMARCD3	0.201707	0.255424	0.268891	0.242007	0.0355448	0.00127446		Proviral
CTSF	0.162934	0.384153	0.189421	0.245503	0.120803	0.00263946		Proviral
CRLF2	0.262516	0.311437	0.165196	0.246383	0.0744436	0.00160883		Proviral
TRRAP	0.16199	0.300017	0.2953	0.252436	0.0783636	0.00172224		Proviral
C1QA	0.28633	0.223789	0.253205	0.254441	0.0312886	0.00122072		Proviral
CD81	0.178912	0.262334	0.332	0.257749	0.0766471	0.00187088		Proviral
APOE	0.2341	0.242112	0.302842	0.259685	0.0375894	0.00140903		Proviral
PTK2B	0.176431	0.305528	0.30333	0.261763	0.073908	0.00186198		Proviral
CCDC8	0.280381	0.267464	0.240036	0.262627	0.0206026	0.00133114		Proviral
CHKA	0.156681	0.332912	0.334078	0.274557	0.102085	0.00263287		Proviral
PLEK2	0.309177	0.225951	0.29268	0.275936	0.0440674	0.00146489		Proviral
PIAS1	0.188624	0.267389	0.374332	0.276782	0.0932093	0.00226929		Proviral
APOBEC3B	0.320545	0.238656	0.279403	0.279535	0.040945	0.0015913		Proviral
XBP1	0.367017	0.242747	0.238807	0.282857	0.0729111	0.0020577		Proviral
PARP11	0.361693	0.26573	0.257886	0.295103	0.0578014	0.00193559		Proviral
CNOT3	0.222426	0.420153	0.243466	0.295349	0.108595	0.00295737		Proviral
IL17RB	0.271125	0.318139	0.305296	0.298187	0.0242997	0.00162517		Proviral
RGPD5	0.287705	0.297538	0.312132	0.299125	0.0122909	0.0015811		Proviral
DNMT1	0.367513	0.248617	0.287492	0.301207	0.0606226	0.00204415		Proviral
CDCA3	0.412494	0.252959	0.242048	0.3025	0.0954135	0.00284024		Proviral
MVD	0.33506	0.317726	0.280472	0.311086	0.0278934	0.00176709		Proviral
TM6SF2	0.415987	0.220593	0.300379	0.31232	0.0982427	0.00288786		Proviral
OSBP	0.2471	0.359792	0.342493	0.316462	0.0606884	0.00205515		Proviral
EIF3S6	0.23759	0.48665	0.239851	0.321364	0.143146	0.00531035		Proviral
SRI	0.257886	0.412221	0.302469	0.324192	0.0794279	0.00253809		Proviral
RAB34	0.3467	0.434735	0.224841	0.335425	0.1054	0.00354081		Proviral
RBM9	0.263305	0.45745	0.289249	0.336668	0.105402	0.00379659		Proviral
IDE	0.238686	0.349736	0.427784	0.338735	0.095028	0.00616084		Proviral
TRIM62	0.384053	0.400387	0.235975	0.340138	0.0905769	0.00310153		Proviral
RAB9P40 (RABEPK)	0.372124	0.340761	0.319351	0.344079	0.0265426	0.00193889		Proviral
SRRM2	0.342623	0.363515	0.363976	0.356705	0.0121975	0.00218284		Proviral
SREBP1	0.392224	0.435395	0.251638	0.359752	0.0960861	0.00367087		Proviral
NIK	0.230334	0.421849	0.429236	0.360473	0.112764	0.00441973		Proviral
CSNK1A1L	0.289009	0.429393	0.36613	0.361511	0.0703061	0.00310012		Proviral
CD3E	0.488562	0.403991	0.20681	0.366454	0.144578	0.00656249		Proviral
CHUK	0.484979	0.309358	0.307215	0.367184	0.102019	0.00408152		Proviral
C1QB	0.360697	0.352998	0.388698	0.367464	0.0187873	0.00216237		Proviral
RPS6KL1	0.390836	0.355518	0.362592	0.369649	0.0186866	0.00239021		Proviral
PACE-1 (SCYL3)	0.394013	0.286957	0.444179	0.37505	0.0803078	0.00367074		Proviral
XPNPEP1	0.363618	0.379757	0.383811	0.375729	0.0106819	0.00243578		Proviral
KIAA1904 (LRRC62)	0.363297	0.406692	0.363644	0.377878	0.0249545	0.0023481		Proviral
CYBA	0.429045	0.318111	0.391431	0.379529	0.0564162	0.0028481		Proviral
GPSN2	0.414174	0.465947	0.271781	0.383967	0.100545	0.00472507		Proviral
SUV420H1	0.37627	0.383823	0.404404	0.388165	0.014561	0.00264437		Proviral
TRAPPC5	0.392687	0.35469	0.420056	0.389144	0.0328263	0.00150844		Proviral
USP51	0.462989	0.386993	0.325864	0.391948	0.0686967	0.00366072		Proviral
SMURF1	0.402286	0.36736	0.408087	0.392578	0.0220307	0.00253998		Proviral
RAB5A	0.416153	0.489542	0.281155	0.395617	0.1057	0.00501732		Proviral
PLB1	0.489204	0.301187	0.405838	0.398743	0.0942091	0.00452504		Proviral
ITGA7	0.473197	0.331761	0.393799	0.399586	0.0708951	0.00390687		Proviral
PNO1	0.341948	0.343338	0.517313	0.400866	0.100848	0.0052417		Proviral
RNF207	0.472076	0.402094	0.335629	0.403266	0.0682309	0.00362238		Proviral
GLG1	0.340067	0.309637	0.576466	0.408723	0.146064	0.00894906		Proviral
ARHGEF7	0.344782	0.375949	0.508794	0.409842	0.0871007	0.00450293		Proviral
TNFRSF10D	0.474181	0.310863	0.449527	0.411523	0.0880422	0.0045928		Proviral
RAF1	0.479752	0.376559	0.400527	0.418946	0.0540062	0.00385767		Proviral
MYO3A	0.376247	0.571088	0.309699	0.419012	0.13584	0.00850759		Proviral
NFKB1	0.359612	0.502518	0.419143	0.427091	0.0717839	0.00433637		Proviral
DDX26	0.28756	0.512645	0.484314	0.428173	0.122596	0.00735938		Proviral
CCL26	0.463378	0.466868	0.364898	0.431715	0.0578916	0.00397737		Proviral
HIPK3	0.421604	0.400484	0.475407	0.432498	0.0386317	0.00382332		Proviral
USP11	0.433345	0.257286	0.617157	0.435929	0.179949	0.0145306		Proviral
VAMP1	0.366709	0.626888	0.326292	0.439963	0.163139	0.00987481		Proviral
ZNF337	0.429855	0.362338	0.53392	0.442038	0.0864374	0.00586933		Proviral
RYK	0.408099	0.391	0.532143	0.443747	0.077029	0.00544108		Proviral
MAPK1	0.345186	0.621377	0.371638	0.446067	0.152398	0.0120098		Proviral
SH3TC1	0.441734	0.347994	0.550668	0.446799	0.101432	0.00657965		Proviral
FLT4	0.364091	0.372329	0.606726	0.447715	0.137769	0.0103625		Proviral
CTNNAL1	0.387617	0.430146	0.526484	0.448083	0.0711498	0.00493574		Proviral
GPR153	0.489029	0.38803	0.469648	0.448903	0.0536002	0.00430726		Proviral
FKBPL	0.37159	0.42412	0.551284	0.448998	0.092394	0.00607922		Proviral
RAB11A	0.407234	0.445478	0.496238	0.44965	0.0446487	0.00536508		Proviral
CEBPD	0.542659	0.506043	0.311306	0.453336	0.124357	0.00878595		Proviral
RELA	0.374131	0.490564	0.506054	0.456917	0.0721116	0.00527568		Proviral
FOXA2	0.698022	0.409173	0.275995	0.461063	0.215745	0.02514		Proviral
GSPT1	0.609561	0.391595	0.416248	0.472468	0.119364	0.00997935		Proviral
CLSTN1	0.405295	0.528327	0.486484	0.473369	0.0625557	0.00543422		Proviral
RAB10	0.461934	0.573867	0.38541	0.473737	0.0947816	0.00732998		Proviral
SNARK (NUAK2)	0.488727	0.512667	0.428084	0.476493	0.0435982	0.00485317		Proviral
IMP4	0.480978	0.39619	0.558152	0.47844	0.0810112	0.00709898		Proviral
DDX6	0.585942	0.466801	0.39022	0.480988	0.0986293	0.00800422		Proviral
UBE2S	0.399006	0.591315	0.465231	0.485184	0.0976945	0.0087066		Proviral
ARRDC2	0.554356	0.370869	0.53418	0.486468	0.100619	0.00847865		Proviral
PTHR1	0.401516	0.44435	0.624261	0.490042	0.118194	0.0104529		Proviral
MARK3	0.554302	0.338376	0.591624	0.494767	0.136719	0.0138865		Proviral
RGR	0.616952	0.477866	0.397117	0.497312	0.1112	0.0101956		Proviral
AP1GBP1	0.47436	0.472657	0.570039	0.505685	0.0557385	0.00699753		Proviral (marginal)
DOCK3	0.69162	0.48477	0.356514	0.510968	0.169082	0.0216324		Proviral (marginal)
UBE2M	0.542121	0.556371	0.437756	0.512083	0.0647621	0.00904504		Proviral (marginal)
UBE1L	0.552171	0.488466	0.497593	0.512744	0.0344488	0.00597191		Proviral (marginal)
CPD	0.514252	0.608874	0.437201	0.520109	0.0859864	0.00928298		Proviral (marginal)
MAVS	0.446229	0.471161	0.678529	0.531973	0.127532	0.0154324		Proviral (marginal)
CDH1	0.613191	0.554393	0.434865	0.53415	0.0908698	0.0107769		Proviral (marginal)
USP16	0.558455	0.472922	0.573705	0.535027	0.054323	0.00794311		Proviral (marginal)
MMP9	0.556253	0.51146	0.545184	0.537632	0.0233321	0.00687234		Proviral (marginal)
SMAD5	0.501938	0.52547	0.596967	0.541459	0.0494908	0.00807039		Proviral (marginal)
CX3CL1	0.635041	0.439557	0.559154	0.544584	0.0985529	0.0125515		Proviral (marginal)
TGFBR1	0.642479	0.546192	0.452758	0.547143	0.0948642	0.0123379		Proviral (marginal)
RIPK2	0.527565	0.611454	0.51416	0.55106	0.0527307	0.00887954		Proviral (marginal)
IRF3	0.40915	0.54068	0.75683	0.568887	0.175548	0.0328066		Proviral (marginal)
ERBB2	0.693132	0.376489	0.659174	0.576265	0.173843	0.0339976		Proviral (marginal)
GNAZ	0.646316	0.537893	0.559652	0.581287	0.057358	0.0116596		Proviral (marginal)
STAT3	0.370053	0.67044	0.726243	0.588912	0.19158	0.0456372		Proviral (marginal)
CCL3L1	0.599834	0.554391	0.646806	0.600344	0.0462098	0.0126901		Proviral (marginal)
SMURF2	0.585824	0.754623	0.548489	0.629646	0.109832	0.0274512		Proviral (marginal)
MAP4	0.797918	0.626092	0.491117	0.638376	0.153769	0.0448143		Proviral (marginal)
IFITM2	0.517739	0.624874	0.772848	0.638487	0.128098	0.0351801		Proviral (marginal)
IKBKE	0.745723	0.568166	0.633855	0.649248	0.0897733	0.0270616		Proviral (marginal)
PDAP1	0.557077	0.599673	0.799257	0.652002	0.129293	0.039841		Proviral (marginal)
CNOT6L	0.626558	0.594797	0.767434	0.66293	0.0918859	0.0311616		Proviral (marginal)
ARHGAP22	0.775883	0.703858	0.518067	0.665936	0.133026	0.0464306		Proviral (marginal)
PTK9 (TWF1)	0.715012	0.509852	0.78241	0.669091	0.141963	0.0517375		/
APOBEC2	0.714207	0.677004	0.623901	0.671704	0.0453859	0.0240489		Proviral (marginal)
CXCL12	0.651827	0.782944	0.582703	0.672491	0.101708	0.0370377		Proviral (marginal)
ABCB6	0.554736	0.860982	0.617527	0.677748	0.161761	0.0662548		/
TNFRSF10C	0.709185	0.670371	0.662314	0.680623	0.0250609	0.0239917		Proviral (marginal)
MMP11	0.685265	0.75169	0.629391	0.688782	0.0612252	0.0313005		Proviral (marginal)
SMAD6	0.684495	0.605053	0.797232	0.695593	0.096569	0.0439045		Proviral (marginal)
ACBD3	0.621075	0.710983	0.765218	0.699092	0.0728034	0.0375976		Proviral (marginal)
MAP3K6	0.734507	0.901876	0.473209	0.703197	0.216042	0.127048		/
STK22C	0.647178	0.86348	0.620177	0.710279	0.133362	0.0723076		/
OTUB1	0.663825	0.815041	0.668515	0.715794	0.0859826	0.0490358		Proviral (marginal)
MYD88	0.714704	0.611848	0.831454	0.719335	0.109876	0.0615559		/
ABCE1	0.782323	0.671593	0.706059	0.719992	0.0566644	0.0448131		Proviral (marginal)
UTP14A	0.827243	0.618251	0.753382	0.732959	0.105982	0.0720421		/
IFITM3	0.761064	0.552884	0.90855	0.740833	0.178694	0.128231		/
CTGF	0.546502	0.765116	0.912894	0.741504	0.184333	0.134106		/
AP3B1	0.830711	0.843834	0.554447	0.742997	0.163421	0.121748		/
ECT2	0.658821	0.83127	0.744115	0.744735	0.0862264	0.0701573		/
TRIM46	0.779692	0.554009	0.920618	0.75144	0.18493	0.146259		/
TAZ	0.723871	0.773901	0.77464	0.757471	0.0291008	0.059409		/
APC2	0.934401	0.692975	0.647494	0.75829	0.154202	0.125567		/
WNT10B	0.633354	0.839829	0.860245	0.777809	0.125518	0.129177		/
BAIAP2	0.831327	0.82858	0.714323	0.79141	0.0667734	0.103133		/
IGFBP6	1.0117	0.57941	0.80768	0.799596	0.216258	0.25748		/
UBE2E3	0.809393	0.854947	0.736375	0.800238	0.059814	0.110155		/
ART5	0.841804	0.803917	0.770814	0.805512	0.0355216	0.0991142		/
PTPRH	0.96517	0.608019	0.882331	0.818507	0.186934	0.260158		/
TANK (TRAF2)	0.840482	0.743505	0.875598	0.819861	0.0684181	0.144311		/
FBLN5	0.885262	0.770707	0.831029	0.828999	0.0573041	0.152945		/
IREB2	0.871094	0.952415	0.701514	0.841675	0.128012	0.238809		/
CTNNB1	0.97323	0.821116	0.739492	0.844613	0.118627	0.234548		/
RELB	0.787429	0.864835	0.891061	0.847775	0.0538812	0.178681		/
TRIM42	0.7723	0.939231	0.869171	0.860234	0.0838235	0.247031		/
CSF3R	0.849338	0.775308	0.964821	0.863156	0.095509	0.256478		/
SIK2 (SNF1LK2)	0.837578	0.932303	0.819939	0.863274	0.0604287	0.233936		/
RIT1	0.787508	0.869229	0.934479	0.863739	0.0736395	0.234894		/
PPP2R1A	0.944322	0.787287	0.882418	0.871342	0.0791014	0.275369		/
DGAT1	0.907844	0.890487	0.865903	0.888078	0.021074	0.290403		/
RAC1	0.866359	1.08714	0.716552	0.890016	0.186421	0.47782		/
IGSF4D (CADM2)	1.06885	0.859509	0.74271	0.890357	0.165244	0.451562		/
ADFP	0.996204	0.841807	0.848987	0.895666	0.0871421	0.37231		/
HPX	0.896677	0.876465	0.928926	0.900689	0.0264598	0.34272		/
TLK2	0.909373	0.910622	0.899016	0.906337	0.00637078	0.362125		/
STAT1	0.643626	1.0303	1.05041	0.908115	0.229274	0.586911		/
IL10RB	0.84132	0.991887	0.908652	0.913953	0.0754232	0.441265		/
HSPCA	0.972426	0.756471	1.01348	0.914125	0.138066	0.502543		/
DDOST	1.13999	0.808432	0.795599	0.914675	0.195237	0.586093		/
NFKB2	0.680362	0.853699	1.20999	0.914685	0.270031	0.651095		/
TNFRSF18	0.861714	1.1031	0.856882	0.940565	0.140779	0.636082		/
ROBO1	0.900615	0.825391	1.10265	0.942886	0.143383	0.651077		/
CDKL5	0.860262	1.11508	0.857546	0.944294	0.147907	0.676463		/
TNRC11 (MED12)	1.04211	1.07697	0.717381	0.945485	0.198312	0.726252		/
GCAT	1.0832	0.889902	0.873403	0.948836	0.116657	0.672728		/
UBE2J1	0.974992	1.03052	0.88525	0.963587	0.0733032	0.715126		/
NDUFB4	1.07099	0.924384	0.908477	0.967949	0.0895863	0.772001		/
ITGB1BP2	1.1073	0.894763	0.910184	0.970749	0.118508	0.807135		/
IGSF11	0.989105	0.89514	1.04169	0.975311	0.0742414	0.798318		/
VTN	0.884709	0.996145	1.05454	0.978464	0.0862845	0.842501		/
FOXP3	1.09852	0.871601	0.982744	0.984287	0.113466	0.892057		/
TFAP2A	0.893243	1.0707	0.989043	0.984328	0.0888205	0.884565		/
TWIST1	0.883869	1.19264	0.882319	0.986275	0.178715	0.911452		/
MGC15476 (DACT3)	1.11791	1.00866	0.867916	0.99816	0.125326	0.984542		/
GTF3A	1.15653	0.986371	0.860088	1.001	0.148762	0.99743		/
NEMO	1.27363	0.888898	0.909583	1.02404	0.216403	0.895251		/
PRKRIP1	1.09554	1.08842	0.892993	1.02565	0.11494	0.835369		/
RNF31	0.98607	0.962459	1.17968	1.04274	0.119185	0.739727		/
SNRPD1	1.00136	1.129	1.01392	1.04809	0.0703484	0.660022		/
NOL6	1.18469	1.14069	0.855032	1.06014	0.178982	0.688433		/
E2F1	1.23334	1.04965	0.918091	1.06703	0.158343	0.634639		/
BCL9L	1.25149	0.925512	1.1004	1.09247	0.163135	0.522797		/
IMPDH1	1.10487	1.32523	1.03858	1.15623	0.15007	0.285181		/
BCL7A	1.43702	1.21272	1.37907	1.34294	0.116436	0.0394276		/
CRLF3	1.25439	1.44233	1.53881	1.41184	0.144638	0.0288417		/
HNRPK	1.81882	1.67374	1.69596	1.72951	0.0781405	0.00203664		Antiviral
NDRG1	1.90627	1.60022	1.90793	1.80481	0.177179	0.00685358		Antiviral
RSAD2	1.62682	1.9402	1.87208	1.81303	0.164822	0.0034474		Antiviral
* Relative values: percentage of core-positive cells normalized to siNT control that is set as 1
Assays were performed in triplicate samples (Assays 1-3); Relative values ≤0.5 (Proviral) or ≥1.5 (Antiviral) are shown in dark blue or red, respectively; values ≤0.65 and >0.5 (Marginal Proviral) are shown in light blue; P values <0.05 are in bold

## Sheet: Part-one & two (Alphabetically)
Gene Symbol	Core Staining - 96 well validation (ON-TARGETplus SMARTpools)(Relative values*)														Core Staining Hit
	Part-one							Part-two
	Assay 1	Assay 2	Assay 3	Average	SD	P Value		Assay 1	Assay 2	Assay 3	Average	SD	P Value		Part-one	Part-two
ABCB6	1.04266	1.16597	1.09838	1.10234	0.0617508	0.334712		0.554736	0.860982	0.617527	0.677748	0.161761	0.0662548		/	/
ABCE1	1.47774	0.948547	1.20455	1.21028	0.264641	0.291859		0.782323	0.671593	0.706059	0.719992	0.0566644	0.0448131		/	Proviral (marginal)
ACBD3	1.20853	1.15868	1.10644	1.15788	0.0510478	0.161752		0.621075	0.710983	0.765218	0.699092	0.0728034	0.0375976		/	Proviral (marginal)
ADFP	2.15025	1.4614	1.53786	1.7165	0.377574	0.0369072		0.996204	0.841807	0.848987	0.895666	0.0871421	0.37231		Antiviral	/
AP1GBP1	0.754525	0.849944	1.13938	0.914618	0.200415	0.572594		0.47436	0.472657	0.570039	0.505685	0.0557385	0.00699753		/	Proviral (marginal)
AP3B1	1.33616	1.08921	1.31692	1.24743	0.13736	0.0941344		0.830711	0.843834	0.554447	0.742997	0.163421	0.121748		/	/
APC2	0.915175	1.13081	0.850198	0.965396	0.146894	0.807532		0.934401	0.692975	0.647494	0.75829	0.154202	0.125567		/	/
APOBEC2	0.915645	1.16663	0.78554	0.955938	0.193713	0.786229		0.714207	0.677004	0.623901	0.671704	0.0453859	0.0240489		/	Proviral (marginal)
APOBEC3B	1.01883	1.32876	1.3572	1.23493	0.187687	0.15762		0.320545	0.238656	0.279403	0.279535	0.040945	0.0015913		/	Proviral
APOE	1.17123	0.963181	1.06821	1.06754	0.104028	0.542728		0.2341	0.242112	0.302842	0.259685	0.0375894	0.00140903		/	Proviral
ARHGAP22	0.906415	1.15472	0.970141	1.01042	0.12896	0.9158		0.775883	0.703858	0.518067	0.665936	0.133026	0.0464306		/	Proviral (marginal)
ARHGEF7	0.380262	0.315075	0.557546	0.417628	0.12548	0.00720605		0.344782	0.375949	0.508794	0.409842	0.0871007	0.00450293		Proviral	Proviral
ARRDC2	0.32132	0.491887	0.208652	0.34062	0.1426	0.00561747		0.554356	0.370869	0.53418	0.486468	0.100619	0.00847865		Proviral	Proviral
ART5	1.12957	1.33063	0.998908	1.15304	0.167101	0.301079		0.841804	0.803917	0.770814	0.805512	0.0355216	0.0991142		/	/
BAIAP2	1.43599	0.720593	1.34038	1.16565	0.388386	0.527307		0.831327	0.82858	0.714323	0.79141	0.0667734	0.103133		/	/
BCL7A	1.30075	1.03539	1.15473	1.16362	0.132902	0.21658		1.43702	1.21272	1.37907	1.34294	0.116436	0.0394276		/	/
BCL9L	0.833135	0.879854	1.13287	0.94862	0.161266	0.691785		1.25149	0.925512	1.1004	1.09247	0.163135	0.522797		/	/
C1QA	1.09185	0.987537	0.972336	1.01724	0.0650588	0.846948		0.28633	0.223789	0.253205	0.254441	0.0312886	0.00122072		/	Proviral
C1QB	0.895263	0.776428	0.739134	0.803609	0.0815359	0.126395		0.360697	0.352998	0.388698	0.367464	0.0187873	0.00216237		/	Proviral
CCDC8	1.28742	0.994146	1.32367	1.20174	0.180697	0.201707		0.280381	0.267464	0.240036	0.262627	0.0206026	0.00133114		/	Proviral
CCL26	1.20763	1.23479	1.04734	1.16325	0.101302	0.194067		0.463378	0.466868	0.364898	0.431715	0.0578916	0.00397737		/	Proviral
CCL3L1	0.711525	0.806185	0.75196	0.756557	0.0474967	0.0607987		0.599834	0.554391	0.646806	0.600344	0.0462098	0.0126901		/	Proviral (marginal)
CD3E	0.495325	0.486989	0.323308	0.435207	0.0969971	0.00588556		0.488562	0.403991	0.20681	0.366454	0.144578	0.00656249		Proviral	Proviral
CD81	0.215319	0.234375	0.218957	0.222884	0.0101165	0.000636282		0.178912	0.262334	0.332	0.257749	0.0766471	0.00187088		Proviral	Proviral
CDCA3	1.46624	1.24558	1.33223	1.34802	0.111178	0.0277907		0.412494	0.252959	0.242048	0.3025	0.0954135	0.00284024		/	Proviral
CDH1	0.342949	0.320468	0.271896	0.311771	0.036316	0.00201775		0.613191	0.554393	0.434865	0.53415	0.0908698	0.0107769		Proviral	Proviral (marginal)
CDKL5	1.09222	1.3954	1.05164	1.17975	0.187852	0.255616		0.860262	1.11508	0.857546	0.944294	0.147907	0.676463		/	/
CEBPD	0.333354	0.339829	0.490245	0.387809	0.0887711	0.00402877		0.542659	0.506043	0.311306	0.453336	0.124357	0.00878595		Proviral	Proviral
CHKA	0.426819	0.401977	0.312078	0.380292	0.060366	0.00207536		0.156681	0.332912	0.334078	0.274557	0.102085	0.00263287		Proviral	Proviral
CHUK	0.408052	0.544753	0.509575	0.48746	0.0709828	0.00647848		0.484979	0.309358	0.307215	0.367184	0.102019	0.00408152		Proviral	Proviral
CLSTN1	0.334709	0.166145	0.254539	0.251798	0.0843153	0.00181979		0.405295	0.528327	0.486484	0.473369	0.0625557	0.00543422		Proviral	Proviral
CNOT1	0.392426	0.256471	0.317348	0.322082	0.0681007	0.00160362		0.0519439	0.0531756	0.0464044	0.050508	0.00360675	0.000488458		Proviral	Proviral
CNOT2	0.322797	0.430499	0.302348	0.351882	0.0688485	0.00268831		0.100452	0.0866341	0.036424	0.0745032	0.0336935	0.000539347		Proviral	Proviral
CNOT3	0.275331	0.366309	0.279461	0.307034	0.0513752	0.00181051		0.222426	0.420153	0.243466	0.295349	0.108595	0.00295737		Proviral	Proviral
CNOT6L	0.869726	0.78042	1.0484	0.899514	0.136448	0.456344		0.626558	0.594797	0.767434	0.66293	0.0918859	0.0311616		/	Proviral (marginal)
CPD	1.0168	1.16406	0.966791	1.04922	0.102553	0.652796		0.514252	0.608874	0.437201	0.520109	0.0859864	0.00928298		/	Proviral (marginal)
CRLF2	0.0865943	0.0639555	0.0878495	0.0794664	0.0134475	0.000504055		0.262516	0.311437	0.165196	0.246383	0.0744436	0.00160883		Proviral	Proviral
CRLF3	0.845662	1.30161	1.13648	1.09459	0.230845	0.576749		1.25439	1.44233	1.53881	1.41184	0.144638	0.0288417		/	/
CSF3R	1.09448	0.781258	0.960291	0.945342	0.157143	0.703094		0.849338	0.775308	0.964821	0.863156	0.095509	0.256478		/	/
CSNK1A1L	1.07628	1.10873	1.07568	1.0869	0.0189113	0.348058		0.289009	0.429393	0.36613	0.361511	0.0703061	0.00310012		/	Proviral
CTGF	0.904499	0.911818	0.984776	0.933698	0.0443862	0.529193		0.546502	0.765116	0.912894	0.741504	0.184333	0.134106		/	/
CTNNAL1	0.990626	1.18764	1.08262	1.08696	0.0985815	0.443874		0.387617	0.430146	0.526484	0.448083	0.0711498	0.00493574		/	Proviral
CTNNB1	0.662989	0.686993	0.885864	0.745282	0.122338	0.0906072		0.97323	0.821116	0.739492	0.844613	0.118627	0.234548		/	/
CTSF	0.309393	0.384947	0.186375	0.293572	0.100227	0.00267829		0.162934	0.384153	0.189421	0.245503	0.120803	0.00263946		Proviral	Proviral
CX3CL1	0.795911	1.00377	0.952657	0.917447	0.108311	0.502952		0.635041	0.439557	0.559154	0.544584	0.0985529	0.0125515		/	Proviral (marginal)
CXCL12	1.02754	1.23498	1.23194	1.16482	0.118896	0.210286		0.651827	0.782944	0.582703	0.672491	0.101708	0.0370377		/	Proviral (marginal)
CYBA	0.209373	0.340622	0.219016	0.256337	0.0731517	0.00166687		0.429045	0.318111	0.391431	0.379529	0.0564162	0.0028481		Proviral	Proviral
DDOST	1.2822	1.26577	1.26927	1.27241	0.00865737	0.0277762		1.13999	0.808432	0.795599	0.914675	0.195237	0.586093		/	/
DDX26	0.570482	0.503505	0.355598	0.476528	0.109953	0.00885582		0.28756	0.512645	0.484314	0.428173	0.122596	0.00735938		Proviral	Proviral
DDX3X	0.500074	0.381419	0.419759	0.433751	0.0605525	0.00824877		0.185373	0.191727	0.140743	0.172614	0.0277834	0.000879791		/	Proviral
DDX6	0.201356	0.25	0.432481	0.294612	0.12185	0.00344491		0.585942	0.466801	0.39022	0.480988	0.0986293	0.00800422		Proviral	Proviral
DEFB126	0.978519	0.981878	0.941316	0.967238	0.0225111	0.754207		0.20496	0.219862	0.246598	0.223807	0.0210977	0.00100512		/	Proviral
DGAT1	0.965691	0.658916	0.867462	0.83069	0.156658	0.231528		0.907844	0.890487	0.865903	0.888078	0.021074	0.290403		/	/
DNMT1	0.628097	0.985706	1.14462	0.919473	0.264552	0.661104		0.367513	0.248617	0.287492	0.301207	0.0606226	0.00204415		/	Proviral
DOCK3	1.70405	1.57416	1.36111	1.54644	0.173144	0.0130818		0.69162	0.48477	0.356514	0.510968	0.169082	0.0216324		Antiviral	Proviral (marginal)
E2F1	1.48441	1.13121	1.24439	1.28667	0.180354	0.0953651		1.23334	1.04965	0.918091	1.06703	0.158343	0.634639		/	/
ECT2	1.48977	1.51125	1.61294	1.53799	0.0657928	0.00375444		0.658821	0.83127	0.744115	0.744735	0.0862264	0.0701573		Antiviral	/
EIF3S6	1.85404	1.44448	1.34968	1.5494	0.268046	0.0346209		0.23759	0.48665	0.239851	0.321364	0.143146	0.00531035		Antiviral	Proviral
ERBB2	1.75291	1.68314	1.51308	1.64971	0.123358	0.00261117		0.693132	0.376489	0.659174	0.576265	0.173843	0.0339976		Antiviral	Proviral (marginal)
FBLN5	0.905363	0.618919	0.753033	0.759105	0.143319	0.10366		0.885262	0.770707	0.831029	0.828999	0.0573041	0.152945		/	/
FKBPL	0.456359	0.287137	0.206552	0.316683	0.127498	0.00413631		0.37159	0.42412	0.551284	0.448998	0.092394	0.00607922		Proviral	Proviral
FLT4	0.761275	0.872899	0.863014	0.832396	0.0617911	0.126971		0.364091	0.372329	0.606726	0.447715	0.137769	0.0103625		/	Proviral
FOXA2	0.678461	0.621351	0.545921	0.615245	0.0664807	0.0122395		0.698022	0.409173	0.275995	0.461063	0.215745	0.02514		Proviral (marginal)	Proviral
FOXP3	1.26181	0.867124	1.06052	1.06315	0.197355	0.678556		1.09852	0.871601	0.982744	0.984287	0.113466	0.892057		/	/
GCAT	1.60214	1.19729	1.58592	1.46178	0.229198	0.0407973		1.0832	0.889902	0.873403	0.948836	0.116657	0.672728		/	/
GLG1	1.07615	1.07954	1.04116	1.06562	0.021252	0.470038		0.340067	0.309637	0.576466	0.408723	0.146064	0.00894906		/	Proviral
GNAZ	0.938906	1.00952	0.959219	0.969216	0.0363544	0.773315		0.646316	0.537893	0.559652	0.581287	0.057358	0.0116596		/	Proviral (marginal)
GNB2L1	0.294382	0.297992	0.323009	0.305128	0.0155908	0.000354781		0.154846	0.239694	0.243645	0.212728	0.0501663	0.00120498		Proviral	Proviral
GNG8	0.59173	0.613567	0.721941	0.642413	0.0697334	0.0220263		0.204529	0.19207	0.11664	0.17108	0.0475556	0.000896268		Proviral (marginal)	Proviral
GPR145 (MCHR2)	0.7667	0.764735	0.744841	0.758758	0.0120929	0.0394957		0.114864	0.0798044	0.105824	0.100164	0.0182021	0.000616146		Proviral (marginal)	Proviral
GPR153	1.00765	1.11866	0.974256	1.03352	0.0756	0.733593		0.489029	0.38803	0.469648	0.448903	0.0536002	0.00430726		/	Proviral
GPSN2	0.288984	0.224206	0.253627	0.255606	0.0324345	0.000823431		0.414174	0.465947	0.271781	0.383967	0.100545	0.00472507		Proviral	Proviral
GSPT1	0.429731	0.35032	0.564433	0.448161	0.10824	0.00554276		0.609561	0.391595	0.416248	0.472468	0.119364	0.00997935		Proviral	Proviral
GTF3A	0.761516	0.64435	0.824261	0.743376	0.0913171	0.0549045		1.15653	0.986371	0.860088	1.001	0.148762	0.99743		/	/
HAS1	0.366359	0.487137	0.525521	0.459672	0.0830592	0.00599423		0.106932	0.276015	0.150945	0.177964	0.0877198	0.00132263		Proviral	Proviral
HEXA	0.740611	0.789237	0.814491	0.781447	0.0375511	0.0573029		0.187908	0.219532	0.189577	0.199006	0.0177959	0.000962948		/	Proviral
HIPK3	0.998081	0.976807	1.0335	1.0028	0.0286398	0.983506		0.421604	0.400484	0.475407	0.432498	0.0386317	0.00382332		/	Proviral
HNRPK	0.341135	0.340867	0.422229	0.368077	0.0468971	0.0017059		1.81882	1.67374	1.69596	1.72951	0.0781405	0.00203664		Proviral	Antiviral
HPX	1.4692	1.17119	1.42584	1.35541	0.161008	0.0446658		0.896677	0.876465	0.928926	0.900689	0.0264598	0.34272		/	/
HSPCA	1.13617	1.12657	0.890789	1.05118	0.138983	0.676511		0.972426	0.756471	1.01348	0.914125	0.138066	0.502543		/	/
IDE	0.827085	1.22299	1.22367	1.09125	0.228772	0.587144		0.238686	0.349736	0.427784	0.338735	0.095028	0.00616084		/	Proviral
IFITM2	1.6875	1.59157	1.79215	1.69041	0.100322	0.00142528		0.517739	0.624874	0.772848	0.638487	0.128098	0.0351801		Antiviral	Proviral (marginal)
IFITM3	1.84448	1.77035	1.73547	1.78343	0.0556707	0.000441733		0.761064	0.552884	0.90855	0.740833	0.178694	0.128231		Antiviral	/
IGFBP6	0.599745	0.75634	0.79504	0.717042	0.103408	0.05895		1.0117	0.57941	0.80768	0.799596	0.216258	0.25748		/	/
IGSF11	0.968788	1.14037	1.22209	1.11042	0.129281	0.385296		0.989105	0.89514	1.04169	0.975311	0.0742414	0.798318		/	/
IGSF4D (CADM2)	1.58074	1.25392	1.87799	1.57089	0.312148	0.0445887		1.06885	0.859509	0.74271	0.890357	0.165244	0.451562		Antiviral	/
IKBKE	1.01615	0.804209	1.04683	0.955729	0.132114	0.740185		0.745723	0.568166	0.633855	0.649248	0.0897733	0.0270616		/	Proviral (marginal)
IL10RB	1.16862	1.26739	1.35433	1.26345	0.0929163	0.0529027		0.84132	0.991887	0.908652	0.913953	0.0754232	0.441265		/	/
IL17RB	0.983681	0.927457	0.967606	0.959582	0.0289582	0.639527		0.271125	0.318139	0.305296	0.298187	0.0242997	0.00162517		/	Proviral
IMP4	0.253625	0.0812013	0.131739	0.155522	0.0886379	0.000883896		0.480978	0.39619	0.558152	0.47844	0.0810112	0.00709898		Proviral	Proviral
IMPDH1	0.877321	1.02482	1.20517	1.03577	0.1642	0.78235		1.10487	1.32523	1.03858	1.15623	0.15007	0.285181		/	/
IREB2	0.811751	0.665552	0.887591	0.788298	0.112862	0.13074		0.871094	0.952415	0.701514	0.841675	0.128012	0.238809		/	/
IRF3	0.834002	1.12806	1.07533	1.01247	0.156788	0.911037		0.40915	0.54068	0.75683	0.568887	0.175548	0.0328066		/	Proviral (marginal)
ITGA7	0.763054	0.802768	0.764516	0.776779	0.0225188	0.0507546		0.473197	0.331761	0.393799	0.399586	0.0708951	0.00390687		/	Proviral
ITGB1BP2	1.05154	0.927477	1.0806	1.01987	0.0813261	0.848865		1.1073	0.894763	0.910184	0.970749	0.118508	0.807135		/	/
KIAA1904 (LRRC62)	0.814422	0.945815	1.01821	0.92615	0.10331	0.542305		0.363297	0.406692	0.363644	0.377878	0.0249545	0.0023481		/	Proviral
MAP3K6	1.05421	1.12156	1.06996	1.08191	0.0352278	0.383168		0.734507	0.901876	0.473209	0.703197	0.216042	0.127048		/	/
MAP4	0.34153	0.426238	0.411024	0.392931	0.0451597	0.00252611		0.797918	0.626092	0.491117	0.638376	0.153769	0.0448143		Proviral	Proviral (marginal)
MAPK1	1.40159	1.02412	0.921284	1.11566	0.252901	0.529013		0.345186	0.621377	0.371638	0.446067	0.152398	0.0120098		/	Proviral
MARK3	1.05713	1.22716	1.0879	1.12406	0.0905986	0.267831		0.554302	0.338376	0.591624	0.494767	0.136719	0.0138865		/	Proviral
MAVS	1.02703	1.26573	1.15105	1.14794	0.119383	0.25178		0.446229	0.471161	0.678529	0.531973	0.127532	0.0154324		/	Proviral (marginal)
MGC15476 (DACT3)	1.28594	1.1468	1.34022	1.25765	0.0997637	0.0600055		1.11791	1.00866	0.867916	0.99816	0.125326	0.984542		/	/
MMP11	0.903157	0.908453	1.0139	0.941837	0.0624648	0.593747		0.685265	0.75169	0.629391	0.688782	0.0612252	0.0313005		/	Proviral (marginal)
MMP9	0.858056	0.949602	0.855365	0.887674	0.0536476	0.308715		0.556253	0.51146	0.545184	0.537632	0.0233321	0.00687234		/	Proviral (marginal)
MVD	0.783247	0.739674	0.687102	0.736674	0.0481425	0.0356551		0.33506	0.317726	0.280472	0.311086	0.0278934	0.00176709		Proviral (marginal)	Proviral
MYD88	0.960322	1.04342	1.03821	1.01398	0.0465436	0.866759		0.714704	0.611848	0.831454	0.719335	0.109876	0.0615559		/	/
MYO3A	1.17756	1.17264	1.40431	1.25151	0.132358	0.0864587		0.376247	0.571088	0.309699	0.419012	0.13584	0.00850759		/	Proviral
NDRG1	0.905704	0.940444	0.982446	0.942865	0.038428	0.523		1.90627	1.60022	1.90793	1.80481	0.177179	0.00685358		/	Antiviral
NDUFB4	1.16466	0.703544	1.04132	0.969842	0.238724	0.854596		1.07099	0.924384	0.908477	0.967949	0.0895863	0.772001		/	/
NEK4	1.22904	1.18111	1.03143	1.1472	0.10308	0.216872		0.151569	0.208412	0.155736	0.171906	0.0316843	0.000892017		/	Proviral
NEMO	1.91424	1.92733	1.6875	1.84302	0.134846	0.00117906		1.27363	0.888898	0.909583	1.02404	0.216403	0.895251		Antiviral	/
NFKB1	1.74855	1.79651	1.69622	1.74709	0.0501611	0.000494836		0.359612	0.502518	0.419143	0.427091	0.0717839	0.00433637		Antiviral	Proviral
NFKB2	1.8532	1.92297	1.63953	1.80523	0.147678	0.00172717		0.680362	0.853699	1.20999	0.914685	0.270031	0.651095		Antiviral	/
NIK	0.892748	1.12797	1.13831	1.05301	0.138886	0.666317		0.230334	0.421849	0.429236	0.360473	0.112764	0.00441973		/	Proviral
NOL6	0.597562	0.455006	0.827002	0.626523	0.187681	0.0498907		1.18469	1.14069	0.855032	1.06014	0.178982	0.688433		Proviral (marginal)	/
OSBP	0.469085	0.456312	0.495846	0.473748	0.0201754	0.00428737		0.2471	0.359792	0.342493	0.316462	0.0606884	0.00205515		Proviral	Proviral
OTUB1	2.00145	2.05814	1.83576	1.96512	0.115559	0.000507778		0.663825	0.815041	0.668515	0.715794	0.0859826	0.0490358		Antiviral	Proviral (marginal)
PACE-1 (SCYL3)	1.16293	1.34415	1.24942	1.25217	0.0906407	0.0585348		0.394013	0.286957	0.444179	0.37505	0.0803078	0.00367074		/	Proviral
PARP11	1.02797	1.233	1.13889	1.13329	0.102635	0.255081		0.361693	0.26573	0.257886	0.295103	0.0578014	0.00193559		/	Proviral
PDAP1	0.530958	0.44174	0.365408	0.446035	0.082859	0.00546749		0.557077	0.599673	0.799257	0.652002	0.129293	0.039841		Proviral	Proviral (marginal)
PIAS1	0.32904	0.269012	0.259961	0.286005	0.0375439	0.00147664		0.188624	0.267389	0.374332	0.276782	0.0932093	0.00226929		Proviral	Proviral
PIK4CA	0.0232299	0.0211161	0.0259492	0.0234317	0.00242285	0.000259384		0.0817676	0.0574525	0.0642176	0.0678126	0.0125499	0.000530397		Proviral	Proviral
PLB1	0.337907	0.486575	0.367916	0.397466	0.0786159	0.00386003		0.489204	0.301187	0.405838	0.398743	0.0942091	0.00452504		Proviral	Proviral
PLEK2	0.997128	0.767611	0.925872	0.896871	0.117475	0.419611		0.309177	0.225951	0.29268	0.275936	0.0440674	0.00146489		/	Proviral
PNO1	0.257395	0.235603	0.78921	0.427403	0.313524	0.0442268		0.341948	0.343338	0.517313	0.400866	0.100848	0.0052417		Proviral	Proviral
PPP2R1A	1.18701	0.841032	0.983658	1.0039	0.173875	0.983051		0.944322	0.787287	0.882418	0.871342	0.0791014	0.275369		/	/
PRKRIP1	1.51553	0.999679	1.09434	1.20318	0.274611	0.318613		1.09554	1.08842	0.892993	1.02565	0.11494	0.835369		/	/
PROX1	0.840713	0.888236	0.689678	0.806209	0.103678	0.149072		0.0652357	0.106147	0.156342	0.109242	0.0456322	0.000671146		/	Proviral
PTHR1	0.473451	0.501876	0.373209	0.449512	0.0675914	0.00485762		0.401516	0.44435	0.624261	0.490042	0.118194	0.0104529		Proviral	Proviral
PTK2B	0.786	0.728367	0.872986	0.795784	0.0728041	0.0859407		0.176431	0.305528	0.30333	0.261763	0.073908	0.00186198		/	Proviral
PTK9 (TWF1)	0.822393	1.09067	0.913719	0.942262	0.136399	0.666779		0.715012	0.509852	0.78241	0.669091	0.141963	0.0517375		/	/
PTPRH	1.22966	1.37262	1.32482	1.30903	0.0727753	0.033882		0.96517	0.608019	0.882331	0.818507	0.186934	0.260158		/	/
RAB10	0.995861	0.950066	0.922211	0.956046	0.0371876	0.674823		0.461934	0.573867	0.38541	0.473737	0.0947816	0.00732998		/	Proviral
RAB11A	0.681056	0.843571	0.76662	0.763749	0.0812956	0.0545191		0.407234	0.445478	0.496238	0.44965	0.0446487	0.00536508		/	Proviral
RAB34	0.3373	0.414763	0.291018	0.347694	0.0625239	0.00248334		0.3467	0.434735	0.224841	0.335425	0.1054	0.00354081		Proviral	Proviral
RAB5A	0.44132	0.491887	0.336522	0.423243	0.079244	0.00455905		0.416153	0.489542	0.281155	0.395617	0.1057	0.00501732		Proviral	Proviral
RAB9P40 (RABEPK)	0.495846	0.738106	0.637798	0.623917	0.121725	0.0300673		0.372124	0.340761	0.319351	0.344079	0.0265426	0.00193889		Proviral (marginal)	Proviral
RAC1	0.342103	0.580203	0.38224	0.434849	0.12747	0.00621697		0.866359	1.08714	0.716552	0.890016	0.186421	0.47782		/	/
RAF1	1.24585	1.08606	1.07733	1.13641	0.0948775	0.235482		0.479752	0.376559	0.400527	0.418946	0.0540062	0.00385767		/	Proviral
RBM9	1.0534	1.13819	1.3937	1.1951	0.177144	0.209511		0.263305	0.45745	0.289249	0.336668	0.105402	0.00379659		/	Proviral
RBP4	0.381413	0.338416	0.377374	0.365734	0.0237442	0.00034349		0.0800986	0.118198	0.177087	0.125128	0.0488642	0.000735469		Proviral (marginal)	Proviral
RELA	1.61337	1.71366	1.80959	1.71221	0.0981185	0.00122135		0.374131	0.490564	0.506054	0.456917	0.0721116	0.00527568		Antiviral	Proviral
RELB	1.71366	1.73983	1.90988	1.78779	0.106542	0.000954849		0.787429	0.864835	0.891061	0.847775	0.0538812	0.178681		Antiviral	/
RGPD5	1.04529	1.49833	0.926484	1.1567	0.301761	0.462378		0.287705	0.297538	0.312132	0.299125	0.0122909	0.0015811		/	Proviral
RGR	0.389668	0.377646	0.468926	0.41208	0.0495956	0.00330996		0.616952	0.477866	0.397117	0.497312	0.1112	0.0101956		Proviral	Proviral
RIPK2	1.21085	1.45701	1.31096	1.32627	0.123794	0.04487		0.527565	0.611454	0.51416	0.55106	0.0527307	0.00887954		/	Proviral (marginal)
RIT1	0.877908	0.719532	0.739577	0.779006	0.0862361	0.098765		0.787508	0.869229	0.934479	0.863739	0.0736395	0.234894		/	/
RNF207	0.826911	0.741339	0.719141	0.762464	0.0569062	0.0683368		0.472076	0.402094	0.335629	0.403266	0.0682309	0.00362238		/	Proviral
RNF31	1.11632	1.16349	1.0816	1.12047	0.0410999	0.251979		0.98607	0.962459	1.17968	1.04274	0.119185	0.739727		/	/
ROBO1	0.987826	0.988928	1.10366	1.0268	0.0665613	0.776372		0.900615	0.825391	1.10265	0.942886	0.143383	0.651077		/	/
ROCK2	0.328072	0.296783	0.272855	0.299237	0.0276904	0.000353125		0.238337	0.382946	0.0893446	0.236876	0.146806	0.00343672		Proviral	Proviral
RPS6KL1	0.586888	0.351529	0.398185	0.445534	0.124619	0.00670884		0.390836	0.355518	0.362592	0.369649	0.0186866	0.00239021		Proviral	Proviral
RSAD2	1.14142	1.18595	0.861781	1.06305	0.175719	0.651826		1.62682	1.9402	1.87208	1.81303	0.164822	0.0034474		/	Antiviral
RYK	1.27266	1.21604	1.08131	1.19	0.0982984	0.126577		0.408099	0.391	0.532143	0.443747	0.077029	0.00544108		/	Proviral
SH3TC1	0.835273	0.981186	1.04986	0.955439	0.109586	0.72034		0.441734	0.347994	0.550668	0.446799	0.101432	0.00657965		/	Proviral
SIK2 (SNF1LK2)	1.61627	1.58305	1.42722	1.54218	0.100937	0.00546385		0.837578	0.932303	0.819939	0.863274	0.0604287	0.233936		Antiviral	/
SMAD5	1.01125	1.05111	0.962124	1.00816	0.044573	0.912805		0.501938	0.52547	0.596967	0.541459	0.0494908	0.00807039		/	Proviral (marginal)
SMAD6	0.342696	0.38174	0.293226	0.339221	0.0443592	0.000742797		0.684495	0.605053	0.797232	0.695593	0.096569	0.0439045		Proviral (marginal)	Proviral (marginal)
SMARCD3	0.988454	0.880765	1.25601	1.04174	0.193213	0.781499		0.201707	0.255424	0.268891	0.242007	0.0355448	0.00127446		/	Proviral
SMURF1	0.732979	0.765727	0.752896	0.750534	0.0165009	0.0508261		0.402286	0.36736	0.408087	0.392578	0.0220307	0.00253998		/	Proviral
SMURF2	0.957893	0.882065	0.870224	0.903394	0.0475674	0.369668		0.585824	0.754623	0.548489	0.629646	0.109832	0.0274512		/	Proviral (marginal)
SNARK (NUAK2)	0.830584	0.880608	0.944925	0.885373	0.0573193	0.303185		0.488727	0.512667	0.428084	0.476493	0.0435982	0.00485317		/	Proviral
SNRPD1	0.649095	0.572543	0.599247	0.606962	0.0388546	0.00907046		1.00136	1.129	1.01392	1.04809	0.0703484	0.660022		Proviral (marginal)	/
SPCS1	1.00135	1.1235	1.01899	1.04795	0.0660227	0.624732		0.0220481	0.0947174	0.0977475	0.0715044	0.0428572	0.00060984		/	Proviral
SPCS2	0.821583	0.874172	1.00826	0.901337	0.0962551	0.364586		0.101396	0.100126	0.13713	0.112884	0.021007	0.000656396		/	Proviral
SPCS3	0.866443	0.983136	0.940222	0.929934	0.0590231	0.460276		0.0871795	0.0836782	0.161717	0.110858	0.0440797	0.000726223		/	Proviral
SREBP1	0.700067	0.963665	0.876466	0.846733	0.134291	0.27071		0.392224	0.435395	0.251638	0.359752	0.0960861	0.00367087		/	Proviral
SRI	0.564774	0.598249	0.781297	0.648107	0.116554	0.035108		0.257886	0.412221	0.302469	0.324192	0.0794279	0.00253809		Proviral (marginal)	Proviral
SRRM2	1.10835	0.984252	1.19913	1.09725	0.10787	0.396657		0.342623	0.363515	0.363976	0.356705	0.0121975	0.00218284		/	Proviral
STAT1	1.12539	1.28622	1.23293	1.21485	0.0819251	0.0969476		0.643626	1.0303	1.05041	0.908115	0.229274	0.586911		/	/
STAT3	1.4312	2.05933	1.95249	1.81434	0.336083	0.0179285		0.370053	0.67044	0.726243	0.588912	0.19158	0.0456372		Antiviral	Proviral (marginal)
STK22C	1.02242	1.06688	1.26475	1.11802	0.129004	0.345046		0.647178	0.86348	0.620177	0.710279	0.133362	0.0723076		/	/
SUV420H1	0.894182	0.974865	1.33967	1.06957	0.237364	0.688036		0.37627	0.383823	0.404404	0.388165	0.014561	0.00264437		/	Proviral
TANK (TRAF2)	0.748232	0.776676	0.838417	0.787775	0.0461059	0.0650053		0.840482	0.743505	0.875598	0.819861	0.0684181	0.144311		/	/
TAZ	1.02337	1.04191	1.19279	1.08602	0.0929279	0.427752		0.723871	0.773901	0.77464	0.757471	0.0291008	0.059409		/	/
TFAP2A	0.827416	1.02514	0.911594	0.921383	0.099224	0.4643		0.893243	1.0707	0.989043	0.984328	0.0888205	0.884565		/	/
TGFBR1	0.823224	1.107	1.19384	1.04135	0.193831	0.773654		0.642479	0.546192	0.452758	0.547143	0.0948642	0.0123379		/	Proviral (marginal)
TLK2	1.199	1.09503	0.957606	1.08388	0.121083	0.479297		0.909373	0.910622	0.899016	0.906337	0.00637078	0.362125		/	/
TM6SF2	0.333427	0.309649	0.198091	0.280389	0.0722568	0.00187195		0.415987	0.220593	0.300379	0.31232	0.0982427	0.00288786		Proviral	Proviral
TNFRSF10C	0.781633	0.948524	0.909418	0.879858	0.0872837	0.314277		0.709185	0.670371	0.662314	0.680623	0.0250609	0.0239917		/	Proviral (marginal)
TNFRSF10D	0.8138	1.00664	0.822786	0.881075	0.108834	0.345617		0.474181	0.310863	0.449527	0.411523	0.0880422	0.0045928		/	Proviral
TNFRSF18	1.02556	1.05512	1.08277	1.05449	0.0286106	0.56196		0.861714	1.1031	0.856882	0.940565	0.140779	0.636082		/	/
TNRC11 (MED12)	1.25344	0.970869	1.16342	1.12924	0.14435	0.329535		1.04211	1.07697	0.717381	0.945485	0.198312	0.726252		/	/
TRAPPC5	0.338749	0.280026	0.250174	0.28965	0.0450649	0.00159941		0.392687	0.35469	0.420056	0.389144	0.0328263	0.00150844		Proviral	Proviral
TRIM42	1.04389	1.21494	0.970839	1.07656	0.125283	0.522541		0.7723	0.939231	0.869171	0.860234	0.0838235	0.247031		/	/
TRIM46	0.795486	0.837459	0.92968	0.854209	0.0686472	0.215332		0.779692	0.554009	0.920618	0.75144	0.18493	0.146259		/	/
TRIM62	0.668997	0.858992	0.640543	0.722844	0.118763	0.0708221		0.384053	0.400387	0.235975	0.340138	0.0905769	0.00310153		/	Proviral
TRRAP	0.770534	0.952961	1.00552	0.909673	0.123331	0.484305		0.16199	0.300017	0.2953	0.252436	0.0783636	0.00172224		/	Proviral
TWIST1	0.952193	0.979401	0.877314	0.936303	0.0528659	0.551346		0.883869	1.19264	0.882319	0.986275	0.178715	0.911452		/	/
UBE1L	0.828409	0.984609	0.935656	0.916224	0.0798923	0.463299		0.552171	0.488466	0.497593	0.512744	0.0344488	0.00597191		/	Proviral (marginal)
UBE2E3	1.30478	1.23595	1.32879	1.28984	0.0481918	0.0271518		0.809393	0.854947	0.736375	0.800238	0.059814	0.110155		/	/
UBE2J1	0.456869	0.448704	0.249519	0.385031	0.117427	0.0054106		0.974992	1.03052	0.88525	0.963587	0.0733032	0.715126		Proviral	/
UBE2M	0.373363	0.499892	0.201671	0.358309	0.149679	0.0023988		0.542121	0.556371	0.437756	0.512083	0.0647621	0.00904504		Proviral	Proviral (marginal)
UBE2S	1.58832	1.5624	1.49372	1.54815	0.0488819	0.00299105		0.399006	0.591315	0.465231	0.485184	0.0976945	0.0087066		Antiviral	Proviral
USP11	0.331176	0.438006	0.498885	0.422689	0.0848969	0.00480162		0.433345	0.257286	0.617157	0.435929	0.179949	0.0145306		Proviral	Proviral
USP16	0.844916	0.94837	0.889157	0.894148	0.0519076	0.333018		0.558455	0.472922	0.573705	0.535027	0.054323	0.00794311		/	Proviral (marginal)
USP51	0.915155	0.830536	0.739341	0.828344	0.0879273	0.142873		0.462989	0.386993	0.325864	0.391948	0.0686967	0.00366072		/	Proviral
UTP14A	0.0995812	0.188873	0.180486	0.156313	0.0493102	0.000576961		0.827243	0.618251	0.753382	0.732959	0.105982	0.0720421		Proviral	/
VAMP1	0.719579	0.930136	0.865648	0.838455	0.10788	0.0905297		0.366709	0.626888	0.326292	0.439963	0.163139	0.00987481		/	Proviral
VTN	0.956188	0.940513	0.718992	0.871898	0.132652	0.308888		0.884709	0.996145	1.05454	0.978464	0.0862845	0.842501		/	/
WIF1	0.790025	0.81487	0.881564	0.828819	0.0473371	0.111762		0.244469	0.180118	0.216222	0.213603	0.032255	0.00108996		/	Proviral
WNT10B	0.803271	0.98962	0.860018	0.884303	0.0955186	0.296496		0.633354	0.839829	0.860245	0.777809	0.125518	0.129177		/	/
XBP1	0.889771	0.981041	1.15046	1.00709	0.132283	0.958734		0.367017	0.242747	0.238807	0.282857	0.0729111	0.0020577		/	Proviral
XPNPEP1	1.13573	1.16187	1.24467	1.18075	0.056873	0.106546		0.363618	0.379757	0.383811	0.375729	0.0106819	0.00243578		/	Proviral
ZNF337	1.036	1.16785	1.24491	1.14959	0.105644	0.21412		0.429855	0.362338	0.53392	0.442038	0.0864374	0.00586933		/	Proviral
* Relative values: percentage of core-positive cells normalized to siNT control that is set as 1
Assays were performed in triplicate samples (Assays 1-3); Relative values ≤0.5 (Proviral) or ≥1.5 (Antiviral) are shown in dark blue or red, respectively; values ≤0.65 and >0.5 (Marginal Proviral) are shown in light blue; P values <0.05 are in bold

## Sheet: Cell viability
Gene Symbol	Average Normalized Cell Number_Part-one*
	Assay 1	Assay 2	Assay 3	Average	SD
ABCB6	1.05327	0.950617	0.731139	0.911677	0.16456
ABCE1	0.802442	0.577441	0.778734	0.719539	0.12363
ACBD3	1.09101	1.13861	0.656203	0.96194	0.265844
ADFP	0.90899	0.59147	0.916456	0.805639	0.185513
AP1GBP1	0.999445	1.00393	0.893165	0.965513	0.0626953
AP3B1	1.04051	0.838384	0.818734	0.89921	0.122764
APC2	1.02719	1.10718	0.967595	1.03399	0.0700419
APOBEC2	0.447836	0.682379	0.971139	0.700451	0.262119
APOBEC3B	0.764706	0.910213	0.869873	0.848264	0.075122
APOE	1.0444	0.830527	0.990886	0.95527	0.111293
ARHGAP22	0.989456	1.11953	0.98481	1.03126	0.0764739
ARHGEF7	1.00499	1.15657	1.04	1.06719	0.0793586
ARRDC2	1.11876	1.14422	0.72	0.994326	0.237914
ART5	1.00943	1.05612	0.857722	0.974424	0.103728
BAIAP2	0.951165	1.11392	0.904304	0.989795	0.110016
BCL7A	0.823529	0.813692	0.797468	0.811563	0.0131603
BCL9L	0.933962	0.898429	0.902785	0.911725	0.0193806
C1QA	0.805216	0.846801	0.92557	0.859196	0.0611264
C1QB	0.529412	0.432099	0.892658	0.618056	0.242739
CCDC8	0.420089	0.555556	0.707848	0.561164	0.143962
CCL26	0.952275	0.868126	0.952405	0.924269	0.0486213
CCL3L1	0.86293	0.90404	0.855696	0.874222	0.0260754
CD3E	0.836293	0.950056	0.813165	0.866505	0.073276
CD81	1.17869	1.15039	1.00405	1.11104	0.0937335
CDCA3	1.19756	1.17059	1.00253	1.12356	0.105678
CDH1	0.922309	0.776655	0.974684	0.891216	0.10261
CDKL5	1.03829	0.801347	0.897722	0.912453	0.119157
CEBPD	0.671476	1.03423	0.886076	0.863928	0.182389
CHKA	0.863485	1.03984	0.911392	0.93824	0.0911928
CHUK	0.836848	0.828844	0.820759	0.828817	0.00804426
CLSTN1	0.795782	1.03816	0.668861	0.834268	0.187633
CNOT1	0.81465	1.01908	0.407595	0.747108	0.311287
CNOT2	0.754162	1.0202	0.887089	0.887151	0.13302
CNOT3	0.77081	0.813692	0.95038	0.844961	0.0937795
CNOT6L	0.660932	0.895623	0.920506	0.825687	0.143223
CPD	1.04218	1.1257	0.828354	0.998744	0.153358
CRLF2	1.11043	1.20483	0.992405	1.10255	0.106429
CRLF3	0.708102	0.679012	0.465823	0.617646	0.132285
CSF3R	0.971143	0.887205	0.932152	0.930167	0.0420041
CSNK1A1L	0.742508	0.851291	0.783797	0.792532	0.0549147
CTGF	0.946726	0.878227	0.888101	0.904351	0.0370281
CTNNAL1	0.839068	1.0101	0.947848	0.932339	0.086565
CTNNB1	0.833518	1.04377	0.979241	0.952177	0.107707
CTSF	0.976138	0.892256	0.765063	0.877819	0.106275
CX3CL1	0.81465	0.941077	0.669367	0.808365	0.135964
CXCL12	0.850721	0.996633	0.874937	0.90743	0.0781948
CYBA	0.72919	0.64927	0.816203	0.731554	0.0834911
DDOST	0.940067	1.09652	1.02987	1.02215	0.0785123
DDX26	1.101	1.0954	0.904304	1.03357	0.11198
DDX3X	0.77414	0.920875	0.630886	0.7753	0.144998
DDX6	0.615427	0.758137	0.951899	0.775154	0.16888
DEFB126	0.756937	0.546016	0.709367	0.670773	0.11063
DGAT1	1.1293	0.716611	0.806582	0.884165	0.217008
DNMT1	1.02109	0.899551	0.762532	0.89439	0.129355
DOCK3	0.910655	0.867565	0.705823	0.828014	0.107992
E2F1	0.847392	0.854658	0.71038	0.804143	0.0812827
ECT2	1.06493	0.843434	0.923038	0.9438	0.112197
EIF3S6	0.936737	0.817059	0.848101	0.867299	0.0621055
ERBB2	0.956715	1.02974	0.783797	0.923418	0.126308
FBLN5	1.14928	1.10943	0.949367	1.06936	0.105808
FKBPL	1.12486	1.19921	0.986835	1.10364	0.107769
FLT4	0.557714	0.835017	0.873418	0.755383	0.17226
FOXA2	1.06215	0.917508	0.815696	0.931786	0.123847
FOXP3	0.610988	0.727273	0.549367	0.629209	0.0903417
GCAT	0.58657	0.405724	0.757468	0.583254	0.175896
GLG1	0.871809	0.805275	0.843544	0.840209	0.0333922
GNAZ	0.948391	1.02918	0.76557	0.91438	0.135056
GNB2L1	0.976693	0.875421	0.830886	0.894333	0.0747204
GNG8	1.0333	1.0303	1.02025	1.02795	0.00683233
GPR145 (MCHR2)	1.1121	0.924242	0.831899	0.95608	0.142787
GPR153	1.1798	0.915264	0.831899	0.975654	0.181643
GPSN2	1.08102	1.10269	0.859241	1.01432	0.134738
GSPT1	1.03166	1.05417	1.05501	1.04695	0.013249
GTF3A	0.972496	1.0786	0.969054	1.00672	0.0622752
HAS1	1.0467	1.03346	1.11347	1.06454	0.0428841
HEXA	0.977686	1.06479	0.842407	0.961628	0.112058
HIPK3	0.946549	0.783856	1.07507	0.935159	0.145942
HNRPK	0.989621	1.01062	0.846418	0.948887	0.0893595
HPX	1.00778	1.05523	0.918625	0.99388	0.0693565
HSPCA	1.06642	0.921402	1.18682	1.05822	0.132899
IDE	0.957447	1.06851	1.07736	1.03444	0.0668245
IFITM2	0.844837	1.0616	1.16562	1.02402	0.163659
IFITM3	1.04411	0.981944	1.09226	1.03944	0.0553081
IGFBP6	0.917488	1.12427	1.12894	1.0569	0.120756
IGSF11	1.02439	1.08391	1.15072	1.08634	0.0631981
IGSF4D (CADM2)	0.856772	0.788104	0.761032	0.801969	0.0493533
IKBKE	0.814219	0.820499	0.875645	0.836788	0.0337974
IL10RB	0.776336	0.887414	0.818911	0.827554	0.0560408
IL17RB	0.818889	0.665959	0.488825	0.657891	0.16518
IMP4	0.728594	0.674456	0.794269	0.73244	0.0599994
IMPDH1	0.97042	0.445566	0.919771	0.778586	0.289514
IREB2	0.646082	0.799257	0.163324	0.536221	0.331896
IRF3	0.934613	0.839618	0.900287	0.891506	0.0481027
ITGA7	0.844318	0.845459	0.85788	0.849219	0.00752215
ITGB1BP2	0.912818	0.476899	0.554728	0.648148	0.232491
KIAA1904 (LRRC62)	1.02128	1.10834	1.13926	1.08962	0.0611752
MAP3K6	1.06383	0.971853	1.13868	1.05812	0.0835606
MAP4	1.03581	0.868295	0.899713	0.934605	0.08904
MAPK1	0.809549	0.907063	1.02693	0.914515	0.108884
MARK3	0.591074	0.570366	0.561032	0.574157	0.0153759
MAVS	0.907109	0.972916	0.74384	0.874622	0.117943
MGC15476 (DACT3)	0.845355	0.927244	0.605731	0.792777	0.167081
MMP11	0.702128	0.961763	0.887679	0.850523	0.133746
MMP9	0.900363	1.05311	1.11117	1.02155	0.108891
MVD	0.873378	1.04939	1.04814	0.990302	0.101261
MYD88	0.919045	1.03824	1.04585	1.00104	0.0711136
MYO3A	0.71562	0.896442	0.782235	0.798099	0.0914487
NDRG1	1.03269	1.07807	1.15244	1.08773	0.0604534
NDUFB4	1.05968	1.0069	1.11175	1.05944	0.0524224
NEK4	0.811624	0.888476	1.09456	0.931552	0.146302
NEMO	0.846912	1.09081	1.00573	0.981152	0.123794
NFKB1	0.580695	0.501859	0.611461	0.564672	0.0565309
NFKB2	0.975091	0.929899	1.09341	0.999467	0.0844368
NIK	0.965231	0.904939	0.853868	0.908013	0.055745
NOL6	0.777374	0.786511	0.84298	0.802288	0.0355348
OSBP	0.982875	0.860329	0.858453	0.900552	0.0712997
OTUB1	0.844318	0.690388	1.08367	0.872791	0.19818
PACE-1 (SCYL3)	0.95589	0.972916	0.961032	0.963279	0.00873247
PARP11	0.635184	0.84068	0.876791	0.784218	0.130324
PDAP1	1.06331	1.04249	1.07278	1.05953	0.0154977
PIAS1	0.797613	0.722783	0.852722	0.791039	0.0652186
PIK4CA	0.771666	0.734997	0.85043	0.785698	0.0589816
PLB1	0.688635	1.00743	0.918625	0.871565	0.164527
PLEK2	0.905034	0.938927	0.958739	0.934233	0.0271587
PNO1	0.750389	1.06745	1.08653	0.968123	0.188804
PPP2R1A	0.930462	0.90069	1.00057	0.943908	0.051281
PRKRIP1	0.841723	0.818375	0.923209	0.861102	0.0550384
PROX1	0.980799	0.987785	0.888252	0.952279	0.0555587
PTHR1	0.987545	0.867764	0.968481	0.941264	0.0643622
PTK2B	0.735859	0.891131	0.938682	0.855224	0.106072
PTK9 (TWF1)	0.770109	0.87042	0.94384	0.861456	0.0872114
PTPRH	0.979761	1.0462	1.18797	1.07131	0.106349
RAB10	1.06642	1.07382	1.17364	1.10463	0.0598801
RAB11A	0.851583	0.738715	0.965043	0.85178	0.113164
RAB34	0.838609	0.806691	0.786246	0.810516	0.0263901
RAB5A	0.623768	0.611259	0.62808	0.621035	0.00873726
RAB9P40 (RABEPK)	0.657499	0.693043	0.885387	0.74531	0.122605
RAC1	0.820965	0.728625	0.862464	0.804018	0.0685104
RAF1	0.74987	0.949018	0.85616	0.851683	0.0996491
RBM9	0.954852	0.831652	0.865903	0.884135	0.0635918
RBP4	0.850545	0.847584	0.977077	0.891735	0.0739232
RELA	0.729632	1.03186	1.10716	0.95622	0.19981
RELB	0.629995	0.676049	0.706017	0.670687	0.0382938
RGPD5	0.998962	1.04833	1.18281	1.0767	0.0951502
RGR	0.913856	1.04036	1.11977	1.02466	0.103851
RIPK2	0.734821	0.893787	0.759312	0.795973	0.0855893
RIT1	0.557343	0.633563	0.894556	0.695154	0.176842
RNF207	0.74987	0.770579	0.672206	0.730885	0.0518615
RNF31	0.781007	0.595327	0.546705	0.641013	0.123652
ROBO1	0.601972	0.668614	0.697994	0.656193	0.0492013
ROCK2	0.919564	0.754116	0.584527	0.752736	0.167523
RPS6KL1	0.663207	0.365374	0.929513	0.652698	0.282216
RSAD2	0.783601	0.903346	1.11461	0.933853	0.167601
RYK	0.825636	0.877323	0.858453	0.853804	0.0261556
SH3TC1	1.09185	0.593202	0.659026	0.78136	0.270901
SIK2 (SNF1LK2)	0.97561	0.971322	1.20917	1.05203	0.1361
SMAD5	0.971429	0.990426	0.910929	0.957594	0.0415146
SMAD6	0.828571	0.861702	1.02022	0.903497	0.102432
SMARCD3	0.96	0.965426	1.11913	1.01485	0.0903458
SMURF1	0.896327	1.00213	0.936612	0.945022	0.0533996
SMURF2	0.98449	0.907447	0.961202	0.951046	0.0395128
SNARK (NUAK2)	0.785306	0.876596	0.919672	0.860525	0.0686095
SNRPD1	0.868571	0.809043	0.999454	0.892356	0.0974082
SPCS1	0.801633	0.939894	0.87541	0.872312	0.0691825
SPCS2	1.01143	0.986702	0.959563	0.985898	0.0259422
SPCS3	0.941224	0.853191	1.01858	0.937665	0.0827513
SREBP1	0.861224	0.943617	1.01421	0.939683	0.0765674
SRI	0.898776	1.08351	0.944262	0.975516	0.0962516
SRRM2	0.924082	0.982979	0.980328	0.962463	0.0332654
STAT1	0.907755	1.04574	0.838251	0.930584	0.105614
STAT3	1.07755	0.878191	0.871038	0.94226	0.11722
STK22C	0.719184	0.920745	0.755738	0.798555	0.107386
SUV420H1	0.943673	0.883511	1.07814	0.968442	0.0996517
TANK (TRAF2)	0.740408	0.870745	0.920219	0.84379	0.0928862
TAZ	1.00816	0.87766	0.980874	0.955566	0.0688346
TFAP2A	0.878367	0.821809	1.06721	0.922463	0.128507
TGFBR1	0.836735	1.01649	0.890164	0.914463	0.0923079
TLK2	0.441633	0.843085	0.790164	0.691627	0.218113
TM6SF2	0.900408	0.963298	0.944262	0.935989	0.0322507
TNFRSF10C	0.759184	0.95266	0.862842	0.858228	0.0968204
TNFRSF10D	0.844898	0.894681	0.819672	0.853084	0.0381685
TNFRSF18	0.936327	0.875532	0.813115	0.874991	0.0616077
TNRC11 (MED12)	1.10531	0.829787	1.01913	0.98474	0.140941
TRAPPC5	0.903673	0.980851	0.863388	0.915971	0.0596893
TRIM42	1.09959	0.935638	1.06831	1.03451	0.0870443
TRIM46	0.998367	0.975532	0.851366	0.941755	0.0791075
TRIM62	0.84	1.11383	0.993443	0.982424	0.137247
TRRAP	0.90449	1.09521	1.03825	1.01265	0.0979047
TWIST1	0.834286	1.19681	1.11421	1.04843	0.190001
UBE1L	0.946122	0.895213	0.847541	0.896292	0.0492996
UBE2E3	0.823673	0.662234	0.918579	0.801496	0.129604
UBE2J1	0.989388	0.986702	1.18525	1.05378	0.113862
UBE2M	1.13061	0.873936	1.1224	1.04232	0.14588
UBE2S	0.746122	1.04096	0.731148	0.839409	0.174706
USP11	0.948571	0.802128	0.985246	0.911982	0.0968875
USP16	1.00245	1.16011	1.04317	1.06857	0.0818416
USP51	0.878367	1.01064	1.08525	0.991417	0.10477
UTP14A	0.826939	1.1617	0.867213	0.951951	0.182762
VAMP1	0.867755	0.93617	1.0847	0.962875	0.11091
VTN	1.00816	0.99734	0.799454	0.934986	0.117499
WIF1	1.25469	0.991489	1.05847	1.10155	0.136789
WNT10B	1.02122	0.893617	1.14426	1.0197	0.12533
XBP1	1.13224	1.05426	0.820765	1.00242	0.16208
XPNPEP1	0.753469	0.979787	0.724044	0.8191	0.139935
ZNF337	0.823673	1.08883	0.957923	0.956809	0.132582
* Relative values: percentage of total cell numbers per well normalized to the average of the siNT wells on the plate that is set as 1
Assays were performed in triplicate samples (Assays 1-3); Relative values <0.5 (toxic) are highlighted in yellow
