# Supplementary material for: Integrative Functional Genomics of Hepatitis C Virus Infection Identifies Host Dependencies in Complete Viral Replication Cycle
Source: PLoS Pathog. 2014 May 22;10(5):e1004163. doi: 10.1371/journal.ppat.1004163 (PMC4095987; doi:10.1371/journal.ppat.1004163)
Supplement: Table S3 — HCVcc assay_viral RNA quantification. (XLS) [file ppat.1004163.s010.xls]

## Sheet: HCV RNA_IC+EC (Alphabetically)
Gene Symbol	Intracellular HCV RNA Quantification (Relative values*)							Extracellular HCV RNA Quantification (Relative values**)							IC HCV RNA Hits	EC HCV RNA Hits
	Assay 1	Assay 2	Assay 3	Average	SD	P Value		Assay 1	Assay 2	Assay 3	Average	SD	P Value
ABCB6	1.73937	1.93071	2.44982	2.03997	0.367613	0.00431189		0.420567	0.448073	0.863696	0.577445	0.248282	0.0325151		Antiviral	Proviral (marginal)
ABCE1	0.561714	0.910663	0.78196	0.751446	0.176465	0.0778146		0.870044	0.532615	0.626945	0.676535	0.174094	0.100898		/	/
ACBD3	3.2407	1.97	1.14424	2.11831	1.05607	0.0722736		0.818665	0.690192	0.519907	0.676255	0.149866	0.174445		Antiviral (marginal)	/
ADFP	0.268712	0.964243	0.810308	0.681088	0.365327	0.0530974		1.27421	0.985442	0.682557	0.980737	0.295856	0.44979		/	/
AP1GBP1	0.537204	0.803872	0.670297	0.670457	0.133334	0.0316255		0.473684	0.278383	0.356322	0.369463	0.0983117	0.00136357		Proviral (marginal)	Proviral
AP3B1	1.20702	1.5532	1.23252	1.33091	0.192927	0.0351863		0.442837	0.311493	0.338121	0.36415	0.0694331	0.00434344		/	Proviral
APC2	0.873583	1.66089	1.13958	1.22469	0.400496	0.207875		0.710451	1.91121	1.53522	1.38563	0.614196	0.201867		/	/
APOBEC2	1.67268	1.99552	2.3619	2.01004	0.34484	0.00383268		0.394431	0.561797	0.936251	0.630826	0.277427	0.0530837		Antiviral	Proviral (marginal)
APOBEC3B	0.552204	0.561075	0.773042	0.628774	0.125019	0.0195591		0.744461	0.598953	0.940748	0.761388	0.171525	0.1662		Proviral (marginal)	/
APOE	1.2664	1.23382	1.08872	1.19631	0.0945904	0.0459752		0.236008	0.385498	0.201266	0.274257	0.0978909	0.00616727		/	Proviral
ARHGAP22	0.536072	0.557993	0.388015	0.494027	0.0924607	0.0285989		0.441027	0.149179	0.326507	0.305571	0.147046	0.171417		Proviral	Proviral (marginal)
ARHGEF7	0.729079	0.880543	0.596551	0.735391	0.142101	0.0240842		0.285791	0.117189	0.20149	0.20149	0.0843007	0.000163203		Proviral (marginal)	Proviral
ARRDC2	0.358434	0.637807	0.486994	0.494412	0.139834	0.00277016		0.276969	0.242673	0.0964066	0.20535	0.095893	0.000215917		Proviral	Proviral
ART5	1.23681	1.36453	3.62384	2.07506	1.3428	0.121538		1.12677	0.732721	0.315156	0.724883	0.405865	0.171907		Antiviral (marginal)	/
BAIAP2	0.804541	1.04788	0.685537	0.845987	0.184695	0.184471		0.210466	0.420415	0.670719	0.433867	0.230421	0.0198747		/	Proviral
BCL7A	0.519608	0.767748	0.897953	0.728436	0.192211	0.0629307		1.13675	1.24974	1.5796	1.32203	0.230108	0.123249		/	/
BCL9L	0.464689	0.638875	0.60132	0.568295	0.0916688	0.00925084		1.51339	0.617371	0.905176	1.01198	0.457457	0.497158		Proviral (marginal)	/
C1QA	2.16305	1.3017	5.97019	3.14498	2.48432	0.105785		0.638547	0.218096	0.0333185	0.296654	0.310167	0.0124227		Antiviral (marginal)	Proviral
C1QB	1.7003	1.88548	1.09774	1.56117	0.411891	0.0419352		0.6106	0.177232	0.398988	0.395607	0.216703	0.00945835		Antiviral	Proviral
CCDC8	1.11908	1.19142	1.2175	1.176	0.0509903	0.0488776		0.673867	0.363745	0.348541	0.462051	0.183596	0.0155331		/	Proviral
CCL26	1.33303	1.40755	1.02401	1.25486	0.203363	0.0573402		0.336165	0.310993	0.688678	0.445279	0.211165	0.0117214		/	Proviral
CCL3L1	0.851525	1.52043	1.20411	1.19202	0.334615	0.205941		0.225597	0.253751	0.52054	0.333296	0.162768	0.00433891		/	Proviral
CD3E	0.246575	0.299551	0.482647	0.342924	0.123868	0.000441964		0.073622	0.318753	0.464704	0.285693	0.197626	0.00470491		Proviral	Proviral
CD81	0.206562	0.372415	0.328442	0.302473	0.0859222	0.000105775		0.191315	0.487732	0.475615	0.384888	0.167748	0.00177715		Proviral	Proviral
CDCA3	2.20982	1.25841	0.746414	1.40488	0.742615	0.0619117		0.763795	0.334351	0.103312	0.400486	0.335171	0.0176694		/	Proviral
CDH1	0.348321	0.293644	0.234052	0.292006	0.057152	0.000245163		0.452829	0.478446	0.287286	0.406187	0.103765	0.00196383		Proviral	Proviral
CDKL5	0.984882	0.606516	1.18183	0.924409	0.292384	0.33655		2.79262	1.88635	3.51276	2.73058	0.814978	6.79935e-05		/	Antiviral
CEBPD	0.350929	0.43569	0.489925	0.425514	0.0700544	0.00286752		0.400829	0.362691	0.241532	0.335017	0.0831762	0.00345182		Proviral	Proviral
CHKA	0.180674	0.151777	0.439002	0.257151	0.158149	0.000278646		0.377547	0.248916	0	0.208821	0.191941	0.00350127		Proviral	Proviral
CHUK	0.28932	0.23532	0.391728	0.305456	0.0794424	0.00526678		0.111755	0.142263	0.255841	0.169953	0.0759294	0.0013402		Proviral	Proviral
CLSTN1	1.02634	0.782629	0.762037	0.857003	0.147014	0.106352		0.206796	0.334568	0.270682	0.270682	0.0638861	0.000147372		/	Proviral
CNOT1	0.085328	0.0990591	0.375489	0.186625	0.163705	0.000130814		0.0598921	0.00899605	0.000634885	0.0231743	0.0320721	0.000744921		Proviral	Proviral
CNOT2	0.221676	0.343855	0.0669217	0.210817	0.138785	0.000329234		0.281692	0.0711539	0.0376446	0.130164	0.132293	0.0013237		Proviral	Proviral
CNOT3	0.202435	0.212231	0.175036	0.196568	0.0192791	3.29757e-06		0.168898	0.201878	0.223389	0.198055	0.0274461	0.000908472		Proviral	Proviral
CNOT6L	1.29768	1.00441	0.520256	0.940783	0.3926	0.382294		1.44715	0.548447	0.462038	0.819212	0.545525	0.274087		/	/
CPD	1.39641	1.54	2.15018	1.69553	0.400231	0.021318		0.580599	0.322253	0.144876	0.349242	0.219112	0.0127457		Antiviral	Proviral
CRLF2	0.608344	0.480732	0.733004	0.60736	0.126139	0.00517784		0.410153	0.365779	0.371845	0.382592	0.0240599	0.000138961		Proviral (marginal)	Proviral
CRLF3	0.902751	1.06916	1.21418	1.06203	0.155836	0.286264		2.70372	2.22101	1.1996	2.04144	0.767971	0.040205		/	Antiviral
CSF3R	1.02347	1.02602	0.921298	0.990263	0.0597391	0.436885		0.298374	0.254061	0.169985	0.240807	0.0652127	0.000129718		/	Proviral
CSNK1A1L	1.06388	1.19001	0.712451	0.98878	0.247479	0.474288		0.441883	0.730812	0.832148	0.668281	0.202508	0.0969586		/	/
CTGF	1.59272	1.60536	1.08869	1.42892	0.294717	0.0365657		0.965879	0.448073	0.620263	0.678071	0.263699	0.0651152		/	/
CTNNAL1	3.88151	1.71366	1.77465	2.45661	1.23438	0.0565367		0.887585	0.326245	0.379949	0.53126	0.309753	0.037838		Antiviral (marginal)	Proviral (marginal)
CTNNB1	1.08179	0.995951	1.37127	1.14967	0.196649	0.144501		3.88907	1.36049	3.42649	2.89202	1.34636	0.0361044		/	Antiviral
CTSF	0.300582	0.677266	0.396517	0.458122	0.195753	0.0056641		0.186803	0.112472	0.159705	0.152993	0.037617	4.89551e-05		Proviral	Proviral
CX3CL1	1.04474	1.81953	0.532889	1.13239	0.647783	0.383803		0.814672	0.228631	1.38988	0.811062	0.580634	0.27771		/	/
CXCL12	1.17504	3.18859	1.32998	1.89787	1.12048	0.12191		1.97659	0.694141	1.02379	1.23151	0.665982	0.327587		Antiviral (marginal)	/
CYBA	0.556929	0.537532	0.932037	0.675499	0.22238	0.0380257		0.144942	0.0800282	0.174384	0.133118	0.0482764	5.4244e-05		Proviral (marginal)	Proviral
DDOST	1.18523	1.18357	0.803168	1.05732	0.220105	0.369368		0.918013	0.419619	0.73162	0.689751	0.251821	0.113077		/	/
DDX26	0.275795	0.442681	0.632631	0.450369	0.178542	0.00821619		0.724502	0.415173	0.435312	0.524996	0.17307	0.0237331		Proviral	Proviral (marginal)
DDX3X	0.476293	0.513846	0.486836	0.492325	0.0193689	0.00128621		0.388621	0.295143	8.56684e-05	0.22795	0.202796	0.00410557		Proviral	Proviral
DDX6	0.243714	0.159137	0.226398	0.20975	0.0446786	4.95214e-06		0.221565	0.267266	0.246155	0.244995	0.0228726	1.59213e-05		Proviral	Proviral
DEFB126	2.26302	2.39254	1.35128	2.00228	0.56749	0.0198004		0.3237	0.299077	0.556809	0.393195	0.142228	0.00495342		Antiviral	Proviral
DGAT1	0.314625	0.46667	0.448222	0.409839	0.0829719	0.0013712		1.15363	0.95355	0.0796978	0.728959	0.571106	0.168821		Proviral	/
DNMT1	0.934576	0.515954	1.33548	0.92867	0.409795	0.356433		1.26442	0	0.0842041	0.449543	0.706963	0.0435886		/	Proviral
DOCK3	1.3151	1.23594	1.45754	1.33619	0.112297	0.014183		0.790269	0.718078	0.503891	0.670746	0.148941	0.0488092		/	Proviral (marginal)
E2F1	0.73609	1.09959	1.58801	1.14123	0.427483	0.306827		1.46144	1.2483	1.63734	1.44903	0.194819	0.0283894		/	/
ECT2	2.84627	2.21152	3.30157	2.78645	0.54748	0.00267464		1.7152	4.50037	8.85184	5.02247	3.59685	0.0626604		Antiviral	Antiviral (marginal)
EIF3S6	0.959894	1.36244	0.905974	1.0761	0.249435	0.331647		0.41302	0.652424	0.278092	0.447846	0.189581	0.021235		/	Proviral
ERBB2	1.76314	3.06154	2.23342	2.3527	0.657368	0.0122188		0.690261	0.721431	1.1622	0.857965	0.263938	0.197729		Antiviral	/
FBLN5	0.596789	0.90587	0.350623	0.617761	0.278217	0.0231994		0.452875	1.17189	0.389426	0.671398	0.434601	0.113771		Proviral (marginal)	/
FKBPL	0.583478	0.615449	0.582103	0.593677	0.0188676	0.0651158		0.11164	0.14333	0.216453	0.157141	0.0537539	6.75809e-05		Proviral (marginal)	Proviral
FLT4	0.680176	0.510685	1.07494	0.755268	0.289526	0.0924929		0.810804	0.344125	0.11298	0.422636	0.355475	0.0212533		/	Proviral
FOXA2	0.728247	0.550747	0.463374	0.580789	0.134968	0.0113862		0.387739	0.401072	0.453547	0.414119	0.0347901	0.0152737		Proviral (marginal)	Proviral
FOXP3	0.450929	0.64569	0.489925	0.528848	0.10305	0.00586752		0.600869	0.962914	0.644532	0.736105	0.197632	0.145182		Proviral (marginal)	/
GCAT	0.740301	1.02676	0.711852	0.826305	0.174183	0.155458		0.208704	0.858559	1.03856	0.70194	0.436533	0.134881		/	/
GLG1	0.589324	0.586704	1.054	0.743341	0.269038	0.0805688		1.04206	0.295133	0.0213294	0.452842	0.528326	0.0335922		/	Proviral
GNAZ	0.879447	1.79388	1.32302	1.33212	0.457282	0.148088		0.715157	1.55262	0.24626	0.838011	0.661787	0.320704		/	/
GNB2L1	0.27699	0.227139	0.284086	0.262738	0.0310334	0.000231752		0.718876	0.32264	0.177119	0.406212	0.280381	0.0171554		Proviral	Proviral
GNG8	0.811329	1.90982	0.80946	1.17687	0.634752	0.340047		0.112169	0	0.326568	0.146246	0.165929	0.00191852		/	Proviral
GPR145 (MCHR2)	0.53412	0.382782	0.496013	0.470972	0.078715	0.00283537		0.206509	0.153134	0.221474	0.193706	0.0359243	0.00277823		Proviral	Proviral
GPR153	0.352791	0.604159	0.876404	0.611118	0.261876	0.105717		0.0486646	0.0430991	0.032321	0.0413616	0.00830915	2.16929e-05		Proviral (marginal)	Proviral
GPSN2	0.207366	0.0925259	0.291628	0.197173	0.0999415	0.00012258		0.391647	0.289929	1.04442	0.575332	0.409414	0.0627945		Proviral	Proviral (marginal)
GSPT1	0.422183	0.411771	0.578943	0.470966	0.093656	0.00289367		0.587441	0.453479	1.29782	0.779579	0.453778	0.20264		Proviral	/
GTF3A	0.350396	0.587656	0.573364	0.503805	0.133049	0.00457888		0.909125	0.759497	1.79199	1.15354	0.557957	0.316005		Proviral (marginal)	/
HAS1	0.408472	0.353972	0.607164	0.456536	0.133264	0.00657953		0.660898	0.50749	0.331703	0.50003	0.164725	0.0173049		Proviral	Proviral (marginal)
HEXA	0.747467	0.481628	0.714753	0.647949	0.144964	0.0249728		0.327723	0.207288	0.488063	0.341025	0.140859	0.00917271		Proviral (marginal)	Proviral
HIPK3	0.735685	0.328531	0.987502	0.683906	0.332523	0.0510127		1.19901	0.781152	2.10168	1.36062	0.674935	0.134651		/	/
HNRPK	0.110707	0.0753576	0.110344	0.0988027	0.0203049	0.000414548		2.81877	2.83407	2.97327	2.87537	0.085131	5.32281e-05		Proviral	Antiviral
HPX	1.02698	1.49359	1.15044	1.22367	0.241768	0.105653		1.76842	1.32526	1.45361	1.51576	0.228023	0.0347803		/	Antiviral
HSPCA	1.58986	0.995452	1.39311	1.32614	0.302812	0.0727957		1.14372	1.17054	0.900111	1.07146	0.148995	0.265345		/	/
IDE	0.825777	0.78	0.735821	0.780532	0.0449803	0.0518022		0.389553	0.42	0.460408	0.42332	0.0355441	0.00467619		/	Proviral
IFITM2	1.66558	2.24412	1.25175	1.72049	0.498456	0.0483729		1.7728	0.931089	1.05881	1.25423	0.453609	0.400108		Antiviral	/
IFITM3	2.06138	2.72513	2.06985	2.28545	0.380792	0.00455011		2.05743	1.00818	1.1939	1.41984	0.559928	0.272803		Antiviral	/
IGFBP6	0.0661025	0.0535108	0.0390638	0.0528924	0.01353	0.00570368		0.349891	0.197889	0.158659	0.23548	0.101006	0.000172711		Proviral	Proviral
IGSF11	0.958463	1.70092	0.895761	1.18505	0.447858	0.272883		3.8978	1.01716	1.57583	2.1636	1.52762	0.137214		/	Antiviral (marginal)
IGSF4D (CADM2)	0.558697	0.948801	0.762105	0.756534	0.195111	0.0833974		1.43833	0.692046	1.07288	1.06775	0.373171	0.421001		/	/
IKBKE	0.649353	0.658534	0.533681	0.613856	0.0695852	0.0059361		0.503641	0.407606	0.339199	0.416815	0.0826072	0.000528745		Proviral (marginal)	Proviral
IL10RB	1.56584	1.62778	1.75374	1.64912	0.0957487	0.000259995		3.38494	6.15307	5.99966	5.17922	1.55579	0.00488689		Antiviral	Antiviral
IL17RB	0.721878	0.823421	1.08036	0.87522	0.184769	0.104039		0.476921	0.412155	0.113215	0.334097	0.194011	0.00569137		/	Proviral
IMP4	0.508763	0.558638	0.576015	0.547805	0.0349103	0.00690084		0.577794	0.420264	0.938845	0.645634	0.265863	0.0869911		Proviral (marginal)	Proviral (marginal)
IMPDH1	6.39114	3.80704	4.71429	4.97082	1.31101	0.00320245		1.49287	1.86006	2.07353	1.80882	0.293699	0.00972106		Antiviral	Antiviral
IREB2	0.821693	2.27946	1.05495	1.38537	0.783043	0.228978		0.419369	0.131637	1.17337	0.574791	0.537976	0.116686		/	Proviral (marginal)
IRF3	0.727439	0.779731	0.633486	0.713552	0.0741047	0.0178432		0.390365	0.39551	0.345592	0.377156	0.0274556	6.31418e-05		Proviral (marginal)	Proviral
ITGA7	0.885666	1.1306	0.788852	0.935038	0.176141	0.284614		0.304726	0.215817	0.24619	0.255578	0.045192	0.000442774		/	Proviral
ITGB1BP2	1.11932	0.911982	1.40144	1.14424	0.245677	0.206396		1.37658	0.796541	1.76412	1.31241	0.48697	0.149706		/	/
KIAA1904 (LRRC62)	1.17494	0.49	0.147988	0.60431	0.522934	0.123854		2.50765	0.639473	0.933831	1.36032	1.00446	0.307429		Proviral (marginal)	/
MAP3K6	0.398472	0.363978	0.807166	0.523205	0.246521	0.00757953		0.860878	0.505489	0.931303	0.76589	0.228247	0.173049		Proviral (marginal)	/
MAP4	0.30219	0.31	0.310601	0.307597	0.00469209	0.0014341		0.390971	0.263665	0.580982	0.411873	0.159688	0.0119409		Proviral	Proviral
MAPK1	0.665941	0.695749	0.734863	0.698851	0.034566	0.00194846		0.422105	0.582489	0.679515	0.56137	0.129998	0.00502224		Proviral (marginal)	Proviral (marginal)
MARK3	0.461585	0.351723	0.275031	0.36278	0.0937672	0.00468758		0.391019	0.274462	0.514327	0.393269	0.119949	0.00523555		Proviral	Proviral
MAVS	0.710348	0.793513	0.697139	0.733667	0.0522473	0.0167193		0.854099	0.66319	0.805747	0.774346	0.0992527	0.0263096		Proviral (marginal)	Proviral (marginal)
MGC15476 (DACT3)	1.46528	1.49243	1.15415	1.37062	0.187961	0.0153501		0.785296	1.31914	2.33343	1.47929	0.786392	0.178579		/	/
MMP11	1.23483	2.90901	0.924927	1.68959	1.06736	0.167374		2.45286	0.096652	0.591897	1.04714	1.24232	0.495508		Antiviral (marginal)	/
MMP9	1.17201	1.58691	0.362905	1.04061	0.622494	0.472177		3.12516	0.657892	1.0302	1.60442	1.33009	0.253153		/	Antiviral (marginal)
MVD	0.404012	0.352473	0.785364	0.51395	0.23646	0.00663267		0.463134	0.405266	0.712673	0.527024	0.163359	0.036947		Proviral (marginal)	Proviral (marginal)
MYD88	3.4166	1.9093	1.42515	2.25035	1.03861	0.0542017		1.36546	1.34615	0.808457	1.17336	0.31616	0.281946		Antiviral (marginal)	/
MYO3A	0.791206	0.46383	0.849634	0.701557	0.20794	0.0488309		0.955532	0.928229	0.704975	0.862912	0.137457	0.277679		Proviral (marginal)	/
NDRG1	1.1887	0.96964	1.06641	1.07492	0.10978	0.511267		2.50055	2.02481	2.29808	2.27448	0.238748	0.00150625		/	Antiviral
NDUFB4	0.90384	1.11784	0.779077	0.933587	0.171332	0.34653		0.887524	1.01946	0.723074	0.876686	0.14849	0.296065		/	/
NEK4	0.515572	0.342497	0.907808	0.588626	0.289649	0.0175228		0.355927	0.0420967	0.0554625	0.151162	0.177457	0.00221409		Proviral (marginal)	Proviral
NEMO	1.827	1.73207	1.43352	1.6642	0.205335	0.012771		2.19964	2.63713	2.11477	2.31718	0.280313	0.00192506		Antiviral	Antiviral
NFKB1	4.04547	2.47497	2.92835	3.1496	0.80829	0.0108224		1.49641	1.54	2.25018	1.76219	0.423168	0.0412549		Antiviral	Antiviral
NFKB2	3.65526	3.2513	4.62085	3.84247	0.703708	0.00245492		1.77268	1.79552	2.3619	1.9767	0.333789	0.00954339		Antiviral	Antiviral
NIK	0.870008	0.830157	0.609216	0.769794	0.140484	0.0525592		0.410988	0.311243	0.316963	0.346398	0.0560094	8.79916e-05		/	Proviral
NOL6	0.450513	0.466106	0.287214	0.401277	0.0990891	0.00615127		0.448032	0.314677	0.552423	0.438377	0.119167	0.00685632		Proviral	Proviral
OSBP	0.173744	0.393645	0.173618	0.247002	0.126997	0.000287914		0.171022	0.686469	0.379081	0.412191	0.259313	0.0144502		Proviral	Proviral
OTUB1	3.59724	2.21242	2.88364	2.89777	0.692516	0.00916487		1.06401	1.75402	1.13493	1.31765	0.379564	0.241819		Antiviral	/
PACE-1 (SCYL3)	0.672608	0.593142	1.41203	0.892593	0.451596	0.296135		1.46205	0.127173	0.066414	0.551878	0.788815	0.0847676		/	Proviral (marginal)
PARP11	0.626006	0.672658	1.61776	0.972141	0.559607	0.448914		0.570999	0.614463	0.300413	0.495292	0.170163	0.0295707		/	Proviral
PDAP1	1.36052	1.33965	0.682592	1.12759	0.385518	0.319087		1.17395	0.261628	0.492038	0.642538	0.474416	0.12625		/	Proviral (marginal)
PIAS1	0.208174	0.25038	0.222883	0.227146	0.0214235	1.38225e-05		0.117009	0.141255	0.074094	0.110786	0.0340101	6.89423e-05		Proviral	Proviral
PIK4CA	0.0370761	0.0206775	0.0332224	0.0303253	0.00857454	1.86427e-05		0.148385	0.104961	0.0657028	0.10635	0.0413588	0.00141338		Proviral	Proviral
PLB1	0.595389	0.66476	0.617413	0.625854	0.0354474	0.0780654		0.803296	1.06849	0.446368	0.772718	0.312186	0.141495		Proviral (marginal)	/
PLEK2	1.48347	1.47521	2.3622	1.77363	0.509736	0.0308887		0.558092	0.274614	0.202253	0.344986	0.188068	0.00574248		Antiviral	Proviral
PNO1	0.490055	0.744959	0.660882	0.631965	0.129889	0.0204167		0.559806	0.117343	0.672299	0.449816	0.293373	0.0238274		Proviral (marginal)	Proviral
PPP2R1A	0.520564	0.51	0.492733	0.507766	0.0140492	0.00354465		0.265633	0.27	0.279154	0.271596	0.00690037	0.000656042		Proviral (marginal)	Proviral
PRKRIP1	0.991131	0.737915	1.36558	1.03154	0.315777	0.430936		0.0657201	1.60826	2.86037	1.51145	1.39984	0.135134		/	Antiviral (marginal)
PROX1	1.83295	1.71357	2.93696	2.16116	0.674512	0.0211837		0.115425	0.0331493	0.0706865	0.0730871	0.0411906	0.000561612		Antiviral	Proviral
PTHR1	0.688129	0.606761	0.490625	0.595172	0.0992609	0.070552		0.483308	0.3729	0.35951	0.405239	0.0679402	0.000164738		Proviral (marginal)	Proviral
PTK2B	0.496797	0.466821	0.656675	0.540098	0.102066	0.00670117		1.17774	0.346403	0.817681	0.780607	0.416905	0.20043		Proviral (marginal)	/
PTK9 (TWF1)	0.739119	1.58836	0.828934	1.05214	0.46655	0.447132		0.888693	0.764756	0.871549	0.841666	0.0671552	0.0875805		/	/
PTPRH	2.69717	3.50414	2.37223	2.85785	0.582815	0.00272404		5.82125	1.38548	0.914621	2.70712	2.70718	0.173479		Antiviral	Antiviral (marginal)
RAB10	0.705015	1.05274	0.623289	0.79368	0.22804	0.0876518		0.262036	0.481312	0.236328	0.326559	0.134635	0.00328689		/	Proviral
RAB11A	0.238752	0.228563	0.185969	0.217761	0.0280003	0.000388058		0.229464	0.140334	0.148531	0.172776	0.0492637	0.000238159		Proviral	Proviral
RAB34	0.347499	0.390734	0.311896	0.350043	0.0394805	0.00127873		0.280619	0.320334	0.338718	0.313224	0.0296951	7.16896e-05		Proviral	Proviral
RAB5A	0.423225	0.350988	0.432482	0.402232	0.044619	0.00229253		0.427949	0.449817	0.434965	0.437577	0.0111655	0.00342423		Proviral	Proviral
RAB9P40 (RABEPK)	0.729559	1.8348	1.51778	1.36071	0.569116	0.17591		0.125464	0.0617096	0.744003	0.310392	0.376869	0.0205949		/	Proviral
RAC1	0.339651	0.35	0.352874	0.347508	0.00695443	0.0016745		0.736415	0.73	0.715594	0.727337	0.010663	0.0054214		Proviral	Proviral (marginal)
RAF1	1.13911	0.60533	0.829892	0.858109	0.268004	0.212955		0.564441	0.457608	0.429554	0.483867	0.0711743	0.0054539		/	Proviral
RBM9	0.786139	1.27376	0.585825	0.881909	0.353827	0.264156		0.36159	0.3641	0.652969	0.459553	0.167508	0.0227616		/	Proviral
RBP4	0.373509	0.38	0.386551	0.38002	0.00652097	0.00145429		0.169849	0.12	0.0769391	0.122263	0.0464962	0.00987748		Proviral	Proviral
RELA	1.81864	1.88538	2.83117	2.1784	0.566302	0.0262645		1.66042	1.76543	1.96003	1.79529	0.152022	0.00276325		Antiviral	Antiviral
RELB	3.7848	3.05035	2.51148	3.11554	0.639159	0.00522373		1.96314	2.66154	2.23342	2.28603	0.352161	0.0042189		Antiviral	Antiviral
RGPD5	0.705684	0.67416	0.619074	0.666306	0.0438359	0.000572153		0.118611	0.271739	0.212657	0.201003	0.0772261	0.000468429		Proviral (marginal)	Proviral
RGR	0.335981	0.665098	0.402177	0.467752	0.174082	0.0435846		0.675576	0.374211	0.370245	0.473344	0.175149	0.00391378		Proviral	Proviral
RIPK2	6.51628	4.54633	6.64341	5.90201	1.17577	0.000987967		0.645372	1.07284	0.181872	0.63336	0.445604	0.111461		Antiviral	Proviral (marginal)
RIT1	0.561119	1.33889	1.02544	0.975149	0.391315	0.470064		1.33774	1.1026	1.51283	1.31772	0.205848	0.0309615		/	/
RNF207	1.08263	1.22083	0.400259	0.901238	0.439329	0.340667		0.626458	0.240802	0.223426	0.363562	0.22784	0.00884391		/	Proviral
RNF31	1.33874	0.998147	1.22973	1.18887	0.173933	0.0675826		0.959974	0.840163	0.613554	0.804564	0.175932	0.0710145		/	/
ROBO1	1.23639	1.45778	1.19899	1.29772	0.139874	0.0140377		0.988253	0	1.08639	0.691547	0.600904	0.197811		/	/
ROCK2	0.512752	0.382116	0.450885	0.448584	0.0653483	0.004865		0.416219	0.459459	0.354839	0.410172	0.0525718	0.0012987		Proviral	Proviral
RPS6KL1	0.186129	0.301406	0.451085	0.312873	0.13285	0.000487011		0.363536	0.339741	0.388682	0.363987	0.0244736	0.0103971		Proviral	Proviral
RSAD2	0.896217	0.938951	1.02589	0.953685	0.0660786	0.24109		2.41049	1.9667	1.91107	2.09609	0.273699	0.00144509		/	Antiviral
RYK	0.541192	0.514064	1.10739	0.72088	0.334998	0.0724535		1.67092	0.13986	0.432243	0.747675	0.81281	0.211273		/	/
SH3TC1	2.19546	2.21818	0.703055	1.70557	0.868275	0.120098		0.971417	0.250229	0.157666	0.459771	0.445509	0.0542612		Antiviral (marginal)	Proviral (marginal)
SIK2 (SNF1LK2)	0.71671	0.559778	1.55485	0.943778	0.534986	0.39591		0.819262	0.282824	0.0496172	0.383901	0.394653	0.0171573		/	Proviral
SMAD5	1.17697	1.95357	1.05245	1.39433	0.4883	0.124954		0.381614	0.18521	0.50495	0.357258	0.161256	0.0294118		/	Proviral
SMAD6	0.410502	0.318233	0.226957	0.318564	0.0917726	0.000115947		0.306749	0.184459	0.245604	0.245604	0.061145	5.16797e-05		Proviral	Proviral
SMARCD3	0.779018	0.530278	1.18991	0.833068	0.33312	0.184977		0.773693	0.215503	0.49369	0.494295	0.279095	0.0321169		/	Proviral
SMURF1	1.38339	1.94845	1.21763	1.51649	0.383158	0.0433966		0.164273	0.243829	0.752327	0.38681	0.319037	0.0196836		Antiviral	Proviral
SMURF2	0.833819	1.5721	0.476007	0.960644	0.558946	0.438684		0.791248	0.383672	0.434167	0.536363	0.222177	0.0193956		/	Proviral (marginal)
SNARK (NUAK2)	1.26802	1.23576	1.09278	1.19885	0.0932681	0.0174798		0.394021	0.635103	0.695854	0.574993	0.159642	0.0168252		/	Proviral (marginal)
SNRPD1	0.0818767	0.0765581	0.101139	0.0865246	0.0129329	4.56773e-06		0.406382	0.212852	0.153303	0.257512	0.132318	0.00126954		Proviral	Proviral
SPCS1	0.528884	1.12338	0.760321	0.804195	0.299667	0.142935		0.0520568	0.116749	0.0736822	0.0808293	0.032933	0.00115839		/	Proviral
SPCS2	0.422466	0.572848	0.58103	0.525448	0.0892789	0.00552971		0.0641665	0.121648	0.0750528	0.0869558	0.0305335	0.00121361		Proviral (marginal)	Proviral
SPCS3	0.481306	0.239473	0.483395	0.401392	0.140229	0.00138588		0.0912805	0.057853	0.0832763	0.0774699	0.0174538	0.00112553		Proviral	Proviral
SREBP1	0.258823	0.464303	0.631649	0.451592	0.186738	0.046247		0.343604	0.312352	0.369093	0.341683	0.0284195	0.000212196		Proviral	Proviral
SRI	0.8886	1.02734	1.1726	1.02951	0.142014	0.369824		0.548132	0.42242	0.579145	0.516566	0.0829942	0.000592416		/	Proviral (marginal)
SRRM2	0.914014	1.14362	1.16231	1.07332	0.138277	0.223089		0.57511	0.50588	0.88949	0.656827	0.204444	0.0367557		/	Proviral (marginal)
STAT1	1.6885	1.64376	2.24459	1.85895	0.334722	0.0122041		2.16592	2.62411	1.99624	2.26209	0.324793	0.00151168		Antiviral	Antiviral
STAT3	1.74637	1.70546	1.77317	1.74167	0.0341027	1.8341e-05		0.356033	0.936419	0.583895	0.625449	0.292416	0.0576137		Antiviral	Proviral (marginal)
STK22C	0.665858	0.530467	1.18703	0.79445	0.346655	0.138781		1.10453	0.999921	1.02189	1.04211	0.0551572	0.455585		/	/
SUV420H1	0.637833	0.4119	1.33421	0.794648	0.480738	0.161655		2.43222	0.39494	1.04483	1.29066	1.04065	0.228662		/	/
TANK (TRAF2)	0.4952	0.45953	0.901362	0.618697	0.245443	0.0217206		0.614191	1.92664	2.21226	1.58436	0.852244	0.0528341		Proviral (marginal)	Antiviral (marginal)
TAZ	0.757375	0.577514	1.03886	0.79125	0.232532	0.11969		0.615409	0.94961	1.34151	0.968844	0.363434	0.433384		/	/
TFAP2A	0.602591	0.317328	0.922725	0.614215	0.302866	0.0237442		0.0785524	0.1069	0.0320924	0.0725148	0.0377673	2.17037e-05		Proviral (marginal)	Proviral
TGFBR1	1.78931	1.71247	1.52099	1.67425	0.138181	0.000685973		0.180047	0.732987	0.970043	0.627692	0.405388	0.0946158		Antiviral	Proviral (marginal)
TLK2	0.588231	0.625292	1.10807	0.773865	0.290024	0.109254		1.85135	0.294645	0.0267429	0.724245	0.985248	0.212082		/	/
TM6SF2	0.351242	0.420519	0.469151	0.413637	0.0592554	0.00482078		0.412203	0.370913	0.286157	0.356424	0.0642604	0.00225099		Proviral	Proviral
TNFRSF10C	1.06951	1.55683	0.711293	1.11254	0.424405	0.354513		1.90243	0.831145	0.595436	1.10967	0.696594	0.436444		/	/
TNFRSF10D	1.0563	0.928525	0.281893	0.755573	0.415164	0.172015		0.36551	0.450497	0.280523	0.36551	0.0849873	0.0101823		/	Proviral
TNFRSF18	0.925389	1.51228	0.365462	0.934377	0.573461	0.411275		3.81217	0.936627	0.803812	1.85087	1.69983	0.228526		/	Antiviral (marginal)
TNRC11 (MED12)	0.47921	0.579979	0.568445	0.542545	0.0551519	0.00184314		0.493939	0.580633	0.433702	0.502758	0.0738612	0.000602732		Proviral (marginal)	Proviral (marginal)
TRAPPC5	0.340741	0.416554	0.309005	0.355433	0.0552594	0.00332883		0.470317	0.526214	0.423481	0.473337	0.0514333	0.00425158		Proviral	Proviral
TRIM42	0.462952	0.493191	0.513154	0.489766	0.0252759	0.00092345		0.753302	0.557045	0.637718	0.649355	0.0986447	0.00399709		Proviral	Proviral (marginal)
TRIM46	1.74322	1.8863	0.743554	1.45769	0.622586	0.142707		1.95115	0.565821	0	0.838992	1.00385	0.376266		/	/
TRIM62	0.620592	0.528571	0.466848	0.53867	0.0773682	3.81915e-05		0.271243	0.170868	0.408509	0.28354	0.119297	0.00855958		Proviral (marginal)	Proviral
TRRAP	1.91217	2.30531	2.85117	2.35622	0.471567	0.00398947		0.223583	0.34788	0.525355	0.365606	0.151665	0.00464072		Antiviral	Proviral
TWIST1	0.372881	0.62963	0.322826	0.441779	0.164597	0.00282811		0.635764	0.247738	3.06818	1.31723	1.52873	0.384852		Proviral	/
UBE1L	1.03214	1.35769	0.737091	1.04231	0.310425	0.412676		0.319294	0.43951	0.520228	0.426344	0.101112	0.000525742		/	Proviral
UBE2E3	0.6681	0.594036	0.879401	0.713846	0.14808	0.0514309		0.821015	0.593381	0.443618	0.619338	0.190033	0.0704788		/	Proviral (marginal)
UBE2J1	0.309422	0.339093	0.457465	0.36866	0.0682476	0.00140205		0.429134	0.318226	0.231556	0.326305	0.0990362	0.00246544		Proviral	Proviral
UBE2M	0.168773	0.15	0.126706	0.148493	0.021074	0.00111528		0.202675	0.19	0.177855	0.190176	0.012411	0.00483996		Proviral	Proviral
UBE2S	1.20893	0.719943	2.64182	1.52357	0.998825	0.051518		1.28687	0.421601	0.216209	0.641559	0.56821	0.10767		Antiviral (marginal)	Proviral (marginal)
USP11	0.162458	0.15	0.141232	0.15123	0.010666	0.000875043		0.137588	0.18	0.216053	0.17788	0.0392755	0.0102949		Proviral	Proviral
USP16	0.893864	0.436087	1.30382	0.877923	0.434085	0.30896		0.783914	2.40945	0.660624	1.28466	0.976043	0.34521		/	/
USP51	1.23808	0.453375	0.943202	0.878218	0.396367	0.263975		0.888888	0.602516	0.760714	0.750706	0.143448	0.155507		/	/
UTP14A	0.189196	0.235343	0.317294	0.247278	0.0648773	0.000317983		0.102326	0.089562	0.114271	0.102053	0.0123565	1.65735e-05		Proviral	Proviral
VAMP1	0.486703	0.281965	0.39156	0.386743	0.102454	0.00791431		0.251269	0.275352	0.330343	0.285655	0.0405314	0.00451714		Proviral	Proviral
VTN	1.24604	0.630369	0.951391	0.942601	0.30793	0.375329		1.46081	0.522478	1.37661	1.11997	0.519151	0.355482		/	/
WIF1	0.458753	0.195705	0.079882	0.24478	0.194144	0.000275034		0.318336	0.234238	0.0709279	0.207834	0.1258	0.00325129		Proviral	Proviral
WNT10B	0.800634	0.179432	1.15163	0.710565	0.492316	0.0875738		1.41696	1.50416	1.41751	1.44621	0.0501865	0.0520882		/	/
XBP1	0.288654	0.314564	0.647092	0.41677	0.199885	0.00606621		0.361037	0.386281	0.489167	0.412162	0.0678729	0.000271518		Proviral	Proviral
XPNPEP1	0.546518	0.560858	0.891809	0.666395	0.195346	0.0330264		0.256235	0.320932	0.14642	0.241196	0.088223	0.000170595		Proviral (marginal)	Proviral
ZNF337	0.801963	0.602661	1.29281	0.899145	0.35519	0.294876		1.33199	1.13991	1.11935	1.19708	0.117283	0.237443		/	/
* HCV RNA copies per ug total cellular RNA normalize to siNT control that is set at 1
** HCV RNA copies per mL medium normalized to siNT control that is set at 1
Assays were performed in triplicate samples (Assays 1-3); Relative values ≤0.5 (Proviral) or ≥1.5 (Antiviral) are shown in dark blue or red, respectively; Relative values ≤0.65 and >0.5 (Marginal Proviral) are shown in light blue; P values <0.05 are in bold; Relative values ≥1.5 while P values ≥0.05 (Marginal Antiviral) are show in orange

## Sheet: Intracellular HCV RNA
Gene Symbol	Intracellular HCV RNA Quantification (Relative values*)							IC HCV RNA Hit
	Assay 1	Assay 2	Assay 3	Average	SD	P Value
PIK4CA	0.0370761	0.0206775	0.0332224	0.0303253	0.00857454	1.86427e-05		Proviral
IGFBP6	0.0661025	0.0535108	0.0390638	0.0528924	0.01353	0.00570368		Proviral
SNRPD1	0.0818767	0.0765581	0.101139	0.0865246	0.0129329	4.56773e-06		Proviral
HNRPK	0.110707	0.0753576	0.110344	0.0988027	0.0203049	0.000414548		Proviral
UBE2M	0.168773	0.15	0.126706	0.148493	0.021074	0.00111528		Proviral
USP11	0.162458	0.15	0.141232	0.15123	0.010666	0.000875043		Proviral
CNOT1	0.085328	0.0990591	0.375489	0.186625	0.163705	0.000130814		Proviral
CNOT3	0.202435	0.212231	0.175036	0.196568	0.0192791	3.29757e-06		Proviral
GPSN2	0.207366	0.0925259	0.291628	0.197173	0.0999415	0.00012258		Proviral
DDX6	0.243714	0.159137	0.226398	0.20975	0.0446786	4.95214e-06		Proviral
CNOT2	0.221676	0.343855	0.0669217	0.210817	0.138785	0.000329234		Proviral
RAB11A	0.238752	0.228563	0.185969	0.217761	0.0280003	0.000388058		Proviral
PIAS1	0.208174	0.25038	0.222883	0.227146	0.0214235	1.38225e-05		Proviral
WIF1	0.458753	0.195705	0.079882	0.24478	0.194144	0.000275034		Proviral
OSBP	0.173744	0.393645	0.173618	0.247002	0.126997	0.000287914		Proviral
UTP14A	0.189196	0.235343	0.317294	0.247278	0.0648773	0.000317983		Proviral
CHKA	0.180674	0.151777	0.439002	0.257151	0.158149	0.000278646		Proviral
GNB2L1	0.27699	0.227139	0.284086	0.262738	0.0310334	0.000231752		Proviral
CDH1	0.348321	0.293644	0.234052	0.292006	0.057152	0.000245163		Proviral
CD81	0.206562	0.372415	0.328442	0.302473	0.0859222	0.000105775		Proviral
CHUK	0.28932	0.23532	0.391728	0.305456	0.0794424	0.00526678		Proviral
MAP4	0.30219	0.31	0.310601	0.307597	0.00469209	0.0014341		Proviral
RPS6KL1	0.186129	0.301406	0.451085	0.312873	0.13285	0.000487011		Proviral
SMAD6	0.410502	0.318233	0.226957	0.318564	0.0917726	0.000115947		Proviral
CD3E	0.246575	0.299551	0.482647	0.342924	0.123868	0.000441964		Proviral
RAC1	0.339651	0.35	0.352874	0.347508	0.00695443	0.0016745		Proviral
RAB34	0.347499	0.390734	0.311896	0.350043	0.0394805	0.00127873		Proviral
TRAPPC5	0.340741	0.416554	0.309005	0.355433	0.0552594	0.00332883		Proviral
MARK3	0.461585	0.351723	0.275031	0.36278	0.0937672	0.00468758		Proviral
UBE2J1	0.309422	0.339093	0.457465	0.36866	0.0682476	0.00140205		Proviral
RBP4	0.373509	0.38	0.386551	0.38002	0.00652097	0.00145429		Proviral
VAMP1	0.486703	0.281965	0.39156	0.386743	0.102454	0.00791431		Proviral
NOL6	0.450513	0.466106	0.287214	0.401277	0.0990891	0.00615127		Proviral
SPCS3	0.481306	0.239473	0.483395	0.401392	0.140229	0.00138588		Proviral
RAB5A	0.423225	0.350988	0.432482	0.402232	0.044619	0.00229253		Proviral
DGAT1	0.314625	0.46667	0.448222	0.409839	0.0829719	0.0013712		Proviral
TM6SF2	0.351242	0.420519	0.469151	0.413637	0.0592554	0.00482078		Proviral
XBP1	0.288654	0.314564	0.647092	0.41677	0.199885	0.00606621		Proviral
CEBPD	0.350929	0.43569	0.489925	0.425514	0.0700544	0.00286752		Proviral
TWIST1	0.372881	0.62963	0.322826	0.441779	0.164597	0.00282811		Proviral
ROCK2	0.512752	0.382116	0.450885	0.448584	0.0653483	0.004865		Proviral
DDX26	0.275795	0.442681	0.632631	0.450369	0.178542	0.00821619		Proviral
SREBP1	0.258823	0.464303	0.631649	0.451592	0.186738	0.046247		Proviral
HAS1	0.408472	0.353972	0.607164	0.456536	0.133264	0.00657953		Proviral
CTSF	0.300582	0.677266	0.396517	0.458122	0.195753	0.0056641		Proviral
RGR	0.335981	0.665098	0.402177	0.467752	0.174082	0.0435846		Proviral
GSPT1	0.422183	0.411771	0.578943	0.470966	0.093656	0.00289367		Proviral
GPR145 (MCHR2)	0.53412	0.382782	0.496013	0.470972	0.078715	0.00283537		Proviral
TRIM42	0.462952	0.493191	0.513154	0.489766	0.0252759	0.00092345		Proviral
DDX3X	0.476293	0.513846	0.486836	0.492325	0.0193689	0.00128621		Proviral
ARHGAP22	0.536072	0.557993	0.388015	0.494027	0.0924607	0.0285989		Proviral
ARRDC2	0.358434	0.637807	0.486994	0.494412	0.139834	0.00277016		Proviral
GTF3A	0.350396	0.587656	0.573364	0.503805	0.133049	0.00457888		Proviral (marginal)
PPP2R1A	0.520564	0.51	0.492733	0.507766	0.0140492	0.00354465		Proviral (marginal)
MVD	0.404012	0.352473	0.785364	0.51395	0.23646	0.00663267		Proviral (marginal)
MAP3K6	0.398472	0.363978	0.807166	0.523205	0.246521	0.00757953		Proviral (marginal)
SPCS2	0.422466	0.572848	0.58103	0.525448	0.0892789	0.00552971		Proviral (marginal)
FOXP3	0.450929	0.64569	0.489925	0.528848	0.10305	0.00586752		Proviral (marginal)
TRIM62	0.620592	0.528571	0.466848	0.53867	0.0773682	3.81915e-05		Proviral (marginal)
PTK2B	0.496797	0.466821	0.656675	0.540098	0.102066	0.00670117		Proviral (marginal)
TNRC11 (MED12)	0.47921	0.579979	0.568445	0.542545	0.0551519	0.00184314		Proviral (marginal)
IMP4	0.508763	0.558638	0.576015	0.547805	0.0349103	0.00690084		Proviral (marginal)
BCL9L	0.464689	0.638875	0.60132	0.568295	0.0916688	0.00925084		Proviral (marginal)
FOXA2	0.728247	0.550747	0.463374	0.580789	0.134968	0.0113862		Proviral (marginal)
NEK4	0.515572	0.342497	0.907808	0.588626	0.289649	0.0175228		Proviral (marginal)
FKBPL	0.583478	0.615449	0.582103	0.593677	0.0188676	0.0651158		Proviral (marginal)
PTHR1	0.688129	0.606761	0.490625	0.595172	0.0992609	0.070552		Proviral (marginal)
KIAA1904 (LRRC62)	1.17494	0.49	0.147988	0.60431	0.522934	0.123854		Proviral (marginal)
CRLF2	0.608344	0.480732	0.733004	0.60736	0.126139	0.00517784		Proviral (marginal)
GPR153	0.352791	0.604159	0.876404	0.611118	0.261876	0.105717		Proviral (marginal)
IKBKE	0.649353	0.658534	0.533681	0.613856	0.0695852	0.0059361		Proviral (marginal)
TFAP2A	0.602591	0.317328	0.922725	0.614215	0.302866	0.0237442		Proviral (marginal)
FBLN5	0.596789	0.90587	0.350623	0.617761	0.278217	0.0231994		Proviral (marginal)
TANK (TRAF2)	0.4952	0.45953	0.901362	0.618697	0.245443	0.0217206		Proviral (marginal)
PLB1	0.595389	0.66476	0.617413	0.625854	0.0354474	0.0780654		Proviral (marginal)
APOBEC3B	0.552204	0.561075	0.773042	0.628774	0.125019	0.0195591		Proviral (marginal)
PNO1	0.490055	0.744959	0.660882	0.631965	0.129889	0.0204167		Proviral (marginal)
HEXA	0.747467	0.481628	0.714753	0.647949	0.144964	0.0249728		Proviral (marginal)
RGPD5	0.705684	0.67416	0.619074	0.666306	0.0438359	0.000572153		Proviral (marginal)
XPNPEP1	0.546518	0.560858	0.891809	0.666395	0.195346	0.0330264		Proviral (marginal)
AP1GBP1	0.537204	0.803872	0.670297	0.670457	0.133334	0.0316255		Proviral (marginal)
CYBA	0.556929	0.537532	0.932037	0.675499	0.22238	0.0380257		Proviral (marginal)
ADFP	0.268712	0.964243	0.810308	0.681088	0.365327	0.0530974		/
HIPK3	0.735685	0.328531	0.987502	0.683906	0.332523	0.0510127		/
MAPK1	0.665941	0.695749	0.734863	0.698851	0.034566	0.00194846		Proviral (marginal)
MYO3A	0.791206	0.46383	0.849634	0.701557	0.20794	0.0488309		Proviral (marginal)
WNT10B	0.800634	0.179432	1.15163	0.710565	0.492316	0.0875738		/
IRF3	0.727439	0.779731	0.633486	0.713552	0.0741047	0.0178432		Proviral (marginal)
UBE2E3	0.6681	0.594036	0.879401	0.713846	0.14808	0.0514309		/
RYK	0.541192	0.514064	1.10739	0.72088	0.334998	0.0724535		/
BCL7A	0.519608	0.767748	0.897953	0.728436	0.192211	0.0629307		/
MAVS	0.710348	0.793513	0.697139	0.733667	0.0522473	0.0167193		Proviral (marginal)
ARHGEF7	0.729079	0.880543	0.596551	0.735391	0.142101	0.0240842		Proviral (marginal)
GLG1	0.589324	0.586704	1.054	0.743341	0.269038	0.0805688		/
ABCE1	0.561714	0.910663	0.78196	0.751446	0.176465	0.0778146		/
FLT4	0.680176	0.510685	1.07494	0.755268	0.289526	0.0924929		/
TNFRSF10D	1.0563	0.928525	0.281893	0.755573	0.415164	0.172015		/
IGSF4D (CADM2)	0.558697	0.948801	0.762105	0.756534	0.195111	0.0833974		/
NIK	0.870008	0.830157	0.609216	0.769794	0.140484	0.0525592		/
TLK2	0.588231	0.625292	1.10807	0.773865	0.290024	0.109254		/
IDE	0.825777	0.78	0.735821	0.780532	0.0449803	0.0518022		/
TAZ	0.757375	0.577514	1.03886	0.79125	0.232532	0.11969		/
RAB10	0.705015	1.05274	0.623289	0.79368	0.22804	0.0876518		/
STK22C	0.665858	0.530467	1.18703	0.79445	0.346655	0.138781		/
SUV420H1	0.637833	0.4119	1.33421	0.794648	0.480738	0.161655		/
SPCS1	0.528884	1.12338	0.760321	0.804195	0.299667	0.142935		/
GCAT	0.740301	1.02676	0.711852	0.826305	0.174183	0.155458		/
SMARCD3	0.779018	0.530278	1.18991	0.833068	0.33312	0.184977		/
BAIAP2	0.804541	1.04788	0.685537	0.845987	0.184695	0.184471		/
CLSTN1	1.02634	0.782629	0.762037	0.857003	0.147014	0.106352		/
RAF1	1.13911	0.60533	0.829892	0.858109	0.268004	0.212955		/
IL17RB	0.721878	0.823421	1.08036	0.87522	0.184769	0.104039		/
USP16	0.893864	0.436087	1.30382	0.877923	0.434085	0.30896		/
USP51	1.23808	0.453375	0.943202	0.878218	0.396367	0.263975		/
RBM9	0.786139	1.27376	0.585825	0.881909	0.353827	0.264156		/
PACE-1 (SCYL3)	0.672608	0.593142	1.41203	0.892593	0.451596	0.296135		/
ZNF337	0.801963	0.602661	1.29281	0.899145	0.35519	0.294876		/
RNF207	1.08263	1.22083	0.400259	0.901238	0.439329	0.340667		/
CDKL5	0.984882	0.606516	1.18183	0.924409	0.292384	0.33655		/
DNMT1	0.934576	0.515954	1.33548	0.92867	0.409795	0.356433		/
NDUFB4	0.90384	1.11784	0.779077	0.933587	0.171332	0.34653		/
TNFRSF18	0.925389	1.51228	0.365462	0.934377	0.573461	0.411275		/
ITGA7	0.885666	1.1306	0.788852	0.935038	0.176141	0.284614		/
CNOT6L	1.29768	1.00441	0.520256	0.940783	0.3926	0.382294		/
VTN	1.24604	0.630369	0.951391	0.942601	0.30793	0.375329		/
SIK2 (SNF1LK2)	0.71671	0.559778	1.55485	0.943778	0.534986	0.39591		/
RSAD2	0.896217	0.938951	1.02589	0.953685	0.0660786	0.24109		/
SMURF2	0.833819	1.5721	0.476007	0.960644	0.558946	0.438684		/
PARP11	0.626006	0.672658	1.61776	0.972141	0.559607	0.448914		/
RIT1	0.561119	1.33889	1.02544	0.975149	0.391315	0.470064		/
CSNK1A1L	1.06388	1.19001	0.712451	0.98878	0.247479	0.474288		/
CSF3R	1.02347	1.02602	0.921298	0.990263	0.0597391	0.436885		/
SRI	0.8886	1.02734	1.1726	1.02951	0.142014	0.369824		/
PRKRIP1	0.991131	0.737915	1.36558	1.03154	0.315777	0.430936		/
MMP9	1.17201	1.58691	0.362905	1.04061	0.622494	0.472177		/
UBE1L	1.03214	1.35769	0.737091	1.04231	0.310425	0.412676		/
PTK9 (TWF1)	0.739119	1.58836	0.828934	1.05214	0.46655	0.447132		/
DDOST	1.18523	1.18357	0.803168	1.05732	0.220105	0.369368		/
CRLF3	0.902751	1.06916	1.21418	1.06203	0.155836	0.286264		/
SRRM2	0.914014	1.14362	1.16231	1.07332	0.138277	0.223089		/
NDRG1	1.1887	0.96964	1.06641	1.07492	0.10978	0.511267		/
EIF3S6	0.959894	1.36244	0.905974	1.0761	0.249435	0.331647		/
TNFRSF10C	1.06951	1.55683	0.711293	1.11254	0.424405	0.354513		/
PDAP1	1.36052	1.33965	0.682592	1.12759	0.385518	0.319087		/
CX3CL1	1.04474	1.81953	0.532889	1.13239	0.647783	0.383803		/
E2F1	0.73609	1.09959	1.58801	1.14123	0.427483	0.306827		/
ITGB1BP2	1.11932	0.911982	1.40144	1.14424	0.245677	0.206396		/
CTNNB1	1.08179	0.995951	1.37127	1.14967	0.196649	0.144501		/
CCDC8	1.11908	1.19142	1.2175	1.176	0.0509903	0.0488776		/
GNG8	0.811329	1.90982	0.80946	1.17687	0.634752	0.340047		/
IGSF11	0.958463	1.70092	0.895761	1.18505	0.447858	0.272883		/
RNF31	1.33874	0.998147	1.22973	1.18887	0.173933	0.0675826		/
CCL3L1	0.851525	1.52043	1.20411	1.19202	0.334615	0.205941		/
APOE	1.2664	1.23382	1.08872	1.19631	0.0945904	0.0459752		/
SNARK (NUAK2)	1.26802	1.23576	1.09278	1.19885	0.0932681	0.0174798		/
HPX	1.02698	1.49359	1.15044	1.22367	0.241768	0.105653		/
APC2	0.873583	1.66089	1.13958	1.22469	0.400496	0.207875		/
CCL26	1.33303	1.40755	1.02401	1.25486	0.203363	0.0573402		/
ROBO1	1.23639	1.45778	1.19899	1.29772	0.139874	0.0140377		/
HSPCA	1.58986	0.995452	1.39311	1.32614	0.302812	0.0727957		/
AP3B1	1.20702	1.5532	1.23252	1.33091	0.192927	0.0351863		/
GNAZ	0.879447	1.79388	1.32302	1.33212	0.457282	0.148088		/
DOCK3	1.3151	1.23594	1.45754	1.33619	0.112297	0.014183		/
RAB9P40 (RABEPK)	0.729559	1.8348	1.51778	1.36071	0.569116	0.17591		/
MGC15476 (DACT3)	1.46528	1.49243	1.15415	1.37062	0.187961	0.0153501		/
IREB2	0.821693	2.27946	1.05495	1.38537	0.783043	0.228978		/
SMAD5	1.17697	1.95357	1.05245	1.39433	0.4883	0.124954		/
CDCA3	2.20982	1.25841	0.746414	1.40488	0.742615	0.0619117		/
CTGF	1.59272	1.60536	1.08869	1.42892	0.294717	0.0365657		/
TRIM46	1.74322	1.8863	0.743554	1.45769	0.622586	0.142707		/
SMURF1	1.38339	1.94845	1.21763	1.51649	0.383158	0.0433966		Antiviral
UBE2S	1.20893	0.719943	2.64182	1.52357	0.998825	0.051518		Antiviral (marginal)
C1QB	1.7003	1.88548	1.09774	1.56117	0.411891	0.0419352		Antiviral
IL10RB	1.56584	1.62778	1.75374	1.64912	0.0957487	0.000259995		Antiviral
NEMO	1.827	1.73207	1.43352	1.6642	0.205335	0.012771		Antiviral
TGFBR1	1.78931	1.71247	1.52099	1.67425	0.138181	0.000685973		Antiviral
MMP11	1.23483	2.90901	0.924927	1.68959	1.06736	0.167374		Antiviral (marginal)
CPD	1.39641	1.54	2.15018	1.69553	0.400231	0.021318		Antiviral
SH3TC1	2.19546	2.21818	0.703055	1.70557	0.868275	0.120098		Antiviral (marginal)
IFITM2	1.66558	2.24412	1.25175	1.72049	0.498456	0.0483729		Antiviral
STAT3	1.74637	1.70546	1.77317	1.74167	0.0341027	1.8341e-05		Antiviral
PLEK2	1.48347	1.47521	2.3622	1.77363	0.509736	0.0308887		Antiviral
STAT1	1.6885	1.64376	2.24459	1.85895	0.334722	0.0122041		Antiviral
CXCL12	1.17504	3.18859	1.32998	1.89787	1.12048	0.12191		Antiviral (marginal)
DEFB126	2.26302	2.39254	1.35128	2.00228	0.56749	0.0198004		Antiviral
APOBEC2	1.67268	1.99552	2.3619	2.01004	0.34484	0.00383268		Antiviral
ABCB6	1.73937	1.93071	2.44982	2.03997	0.367613	0.00431189		Antiviral
ART5	1.23681	1.36453	3.62384	2.07506	1.3428	0.121538		Antiviral (marginal)
ACBD3	3.2407	1.97	1.14424	2.11831	1.05607	0.0722736		Antiviral (marginal)
PROX1	1.83295	1.71357	2.93696	2.16116	0.674512	0.0211837		Antiviral
RELA	1.81864	1.88538	2.83117	2.1784	0.566302	0.0262645		Antiviral
MYD88	3.4166	1.9093	1.42515	2.25035	1.03861	0.0542017		Antiviral (marginal)
IFITM3	2.06138	2.72513	2.06985	2.28545	0.380792	0.00455011		Antiviral
ERBB2	1.76314	3.06154	2.23342	2.3527	0.657368	0.0122188		Antiviral
TRRAP	1.91217	2.30531	2.85117	2.35622	0.471567	0.00398947		Antiviral
CTNNAL1	3.88151	1.71366	1.77465	2.45661	1.23438	0.0565367		Antiviral (marginal)
ECT2	2.84627	2.21152	3.30157	2.78645	0.54748	0.00267464		Antiviral
PTPRH	2.69717	3.50414	2.37223	2.85785	0.582815	0.00272404		Antiviral
OTUB1	3.59724	2.21242	2.88364	2.89777	0.692516	0.00916487		Antiviral
RELB	3.7848	3.05035	2.51148	3.11554	0.639159	0.00522373		Antiviral
C1QA	2.16305	1.3017	5.97019	3.14498	2.48432	0.105785		Antiviral (marginal)
NFKB1	4.04547	2.47497	2.92835	3.1496	0.80829	0.0108224		Antiviral
NFKB2	3.65526	3.2513	4.62085	3.84247	0.703708	0.00245492		Antiviral
IMPDH1	6.39114	3.80704	4.71429	4.97082	1.31101	0.00320245		Antiviral
RIPK2	6.51628	4.54633	6.64341	5.90201	1.17577	0.000987967		Antiviral
* Normalized as HCV RNA copies per ug total cellular RNA, then compared to siNT control
Assays were performed in triplicate samples (Assays 1-3); Relative values ≤0.5 (Proviral) or ≥1.5 (Antiviral) are shown in dark blue or red, respectively;
Relative values ≤0.65 and >0.5 (Marginal Proviral) are shown in light blue; P values <0.05 are in bold;
Relative values ≥1.5 while P values ≥0.05 (Marginal Antiviral) are show in orange

## Sheet: Extracellular HCV RNA
Gene Symbol	Extracellular HCV RNA Quantification (Relative values**)							EC HCV RNA Hit
	Assay 1	Assay 2	Assay 3	Average	SD	P Value
CNOT1	0.0598921	0.00899605	0.000634885	0.0231743	0.0320721	0.000744921		Proviral
GPR153	0.0486646	0.0430991	0.032321	0.0413616	0.00830915	2.16929e-05		Proviral
TFAP2A	0.0785524	0.1069	0.0320924	0.0725148	0.0377673	2.17037e-05		Proviral
PROX1	0.115425	0.0331493	0.0706865	0.0730871	0.0411906	0.000561612		Proviral
SPCS3	0.0912805	0.057853	0.0832763	0.0774699	0.0174538	0.00112553		Proviral
SPCS1	0.0520568	0.116749	0.0736822	0.0808293	0.032933	0.00115839		Proviral
SPCS2	0.0641665	0.121648	0.0750528	0.0869558	0.0305335	0.00121361		Proviral
UTP14A	0.102326	0.089562	0.114271	0.102053	0.0123565	1.65735e-05		Proviral
PIK4CA	0.148385	0.104961	0.0657028	0.10635	0.0413588	0.00141338		Proviral
PIAS1	0.117009	0.141255	0.074094	0.110786	0.0340101	6.89423e-05		Proviral
RBP4	0.169849	0.12	0.0769391	0.122263	0.0464962	0.00987748		Proviral
CNOT2	0.281692	0.0711539	0.0376446	0.130164	0.132293	0.0013237		Proviral
CYBA	0.144942	0.0800282	0.174384	0.133118	0.0482764	5.4244e-05		Proviral
GNG8	0.112169	0	0.326568	0.146246	0.165929	0.00191852		Proviral
NEK4	0.355927	0.0420967	0.0554625	0.151162	0.177457	0.00221409		Proviral
CTSF	0.186803	0.112472	0.159705	0.152993	0.037617	4.89551e-05		Proviral
FKBPL	0.11164	0.14333	0.216453	0.157141	0.0537539	6.75809e-05		Proviral
CHUK	0.111755	0.142263	0.255841	0.169953	0.0759294	0.0013402		Proviral
RAB11A	0.229464	0.140334	0.148531	0.172776	0.0492637	0.000238159		Proviral
USP11	0.137588	0.18	0.216053	0.17788	0.0392755	0.0102949		Proviral
UBE2M	0.202675	0.19	0.177855	0.190176	0.012411	0.00483996		Proviral
GPR145 (MCHR2)	0.206509	0.153134	0.221474	0.193706	0.0359243	0.00277823		Proviral
CNOT3	0.168898	0.201878	0.223389	0.198055	0.0274461	0.000908472		Proviral
RGPD5	0.118611	0.271739	0.212657	0.201003	0.0772261	0.000468429		Proviral
ARHGEF7	0.285791	0.117189	0.20149	0.20149	0.0843007	0.000163203		Proviral
ARRDC2	0.276969	0.242673	0.0964066	0.20535	0.095893	0.000215917		Proviral
WIF1	0.318336	0.234238	0.0709279	0.207834	0.1258	0.00325129		Proviral
CHKA	0.377547	0.248916	0	0.208821	0.191941	0.00350127		Proviral
DDX3X	0.388621	0.295143	8.56684e-05	0.22795	0.202796	0.00410557		Proviral
IGFBP6	0.349891	0.197889	0.158659	0.23548	0.101006	0.000172711		Proviral
CSF3R	0.298374	0.254061	0.169985	0.240807	0.0652127	0.000129718		Proviral
XPNPEP1	0.256235	0.320932	0.14642	0.241196	0.088223	0.000170595		Proviral
DDX6	0.221565	0.267266	0.246155	0.244995	0.0228726	1.59213e-05		Proviral
SMAD6	0.306749	0.184459	0.245604	0.245604	0.061145	5.16797e-05		Proviral
ITGA7	0.304726	0.215817	0.24619	0.255578	0.045192	0.000442774		Proviral
SNRPD1	0.406382	0.212852	0.153303	0.257512	0.132318	0.00126954		Proviral
CLSTN1	0.206796	0.334568	0.270682	0.270682	0.0638861	0.000147372		Proviral
PPP2R1A	0.265633	0.27	0.279154	0.271596	0.00690037	0.000656042		Proviral
APOE	0.236008	0.385498	0.201266	0.274257	0.0978909	0.00616727		Proviral
TRIM62	0.271243	0.170868	0.408509	0.28354	0.119297	0.00855958		Proviral
VAMP1	0.251269	0.275352	0.330343	0.285655	0.0405314	0.00451714		Proviral
CD3E	0.073622	0.318753	0.464704	0.285693	0.197626	0.00470491		Proviral
C1QA	0.638547	0.218096	0.0333185	0.296654	0.310167	0.0124227		Proviral
ARHGAP22	0.441027	0.149179	0.326507	0.305571	0.147046	0.171417		Proviral (marginal)
RAB9P40 (RABEPK)	0.125464	0.0617096	0.744003	0.310392	0.376869	0.0205949		Proviral
RAB34	0.280619	0.320334	0.338718	0.313224	0.0296951	7.16896e-05		Proviral
UBE2J1	0.429134	0.318226	0.231556	0.326305	0.0990362	0.00246544		Proviral
RAB10	0.262036	0.481312	0.236328	0.326559	0.134635	0.00328689		Proviral
CCL3L1	0.225597	0.253751	0.52054	0.333296	0.162768	0.00433891		Proviral
IL17RB	0.476921	0.412155	0.113215	0.334097	0.194011	0.00569137		Proviral
CEBPD	0.400829	0.362691	0.241532	0.335017	0.0831762	0.00345182		Proviral
HEXA	0.327723	0.207288	0.488063	0.341025	0.140859	0.00917271		Proviral
SREBP1	0.343604	0.312352	0.369093	0.341683	0.0284195	0.000212196		Proviral
PLEK2	0.558092	0.274614	0.202253	0.344986	0.188068	0.00574248		Proviral
NIK	0.410988	0.311243	0.316963	0.346398	0.0560094	8.79916e-05		Proviral
CPD	0.580599	0.322253	0.144876	0.349242	0.219112	0.0127457		Proviral
TM6SF2	0.412203	0.370913	0.286157	0.356424	0.0642604	0.00225099		Proviral
SMAD5	0.381614	0.18521	0.50495	0.357258	0.161256	0.0294118		Proviral
RNF207	0.626458	0.240802	0.223426	0.363562	0.22784	0.00884391		Proviral
RPS6KL1	0.363536	0.339741	0.388682	0.363987	0.0244736	0.0103971		Proviral
AP3B1	0.442837	0.311493	0.338121	0.36415	0.0694331	0.00434344		Proviral
TNFRSF10D	0.36551	0.450497	0.280523	0.36551	0.0849873	0.0101823		Proviral
TRRAP	0.223583	0.34788	0.525355	0.365606	0.151665	0.00464072		Proviral
AP1GBP1	0.473684	0.278383	0.356322	0.369463	0.0983117	0.00136357		Proviral
IRF3	0.390365	0.39551	0.345592	0.377156	0.0274556	6.31418e-05		Proviral
CRLF2	0.410153	0.365779	0.371845	0.382592	0.0240599	0.000138961		Proviral
SIK2 (SNF1LK2)	0.819262	0.282824	0.0496172	0.383901	0.394653	0.0171573		Proviral
CD81	0.191315	0.487732	0.475615	0.384888	0.167748	0.00177715		Proviral
SMURF1	0.164273	0.243829	0.752327	0.38681	0.319037	0.0196836		Proviral
DEFB126	0.3237	0.299077	0.556809	0.393195	0.142228	0.00495342		Proviral
MARK3	0.391019	0.274462	0.514327	0.393269	0.119949	0.00523555		Proviral
C1QB	0.6106	0.177232	0.398988	0.395607	0.216703	0.00945835		Proviral
CDCA3	0.763795	0.334351	0.103312	0.400486	0.335171	0.0176694		Proviral
PTHR1	0.483308	0.3729	0.35951	0.405239	0.0679402	0.000164738		Proviral
CDH1	0.452829	0.478446	0.287286	0.406187	0.103765	0.00196383		Proviral
GNB2L1	0.718876	0.32264	0.177119	0.406212	0.280381	0.0171554		Proviral
ROCK2	0.416219	0.459459	0.354839	0.410172	0.0525718	0.0012987		Proviral
MAP4	0.390971	0.263665	0.580982	0.411873	0.159688	0.0119409		Proviral
XBP1	0.361037	0.386281	0.489167	0.412162	0.0678729	0.000271518		Proviral
OSBP	0.171022	0.686469	0.379081	0.412191	0.259313	0.0144502		Proviral
FOXA2	0.387739	0.401072	0.453547	0.414119	0.0347901	0.0152737		Proviral
IKBKE	0.503641	0.407606	0.339199	0.416815	0.0826072	0.000528745		Proviral
FLT4	0.810804	0.344125	0.11298	0.422636	0.355475	0.0212533		Proviral
IDE	0.389553	0.42	0.460408	0.42332	0.0355441	0.00467619		Proviral
UBE1L	0.319294	0.43951	0.520228	0.426344	0.101112	0.000525742		Proviral
BAIAP2	0.210466	0.420415	0.670719	0.433867	0.230421	0.0198747		Proviral
RAB5A	0.427949	0.449817	0.434965	0.437577	0.0111655	0.00342423		Proviral
NOL6	0.448032	0.314677	0.552423	0.438377	0.119167	0.00685632		Proviral
CCL26	0.336165	0.310993	0.688678	0.445279	0.211165	0.0117214		Proviral
EIF3S6	0.41302	0.652424	0.278092	0.447846	0.189581	0.021235		Proviral
DNMT1	1.26442	0	0.0842041	0.449543	0.706963	0.0435886		Proviral
PNO1	0.559806	0.117343	0.672299	0.449816	0.293373	0.0238274		Proviral
GLG1	1.04206	0.295133	0.0213294	0.452842	0.528326	0.0335922		Proviral
RBM9	0.36159	0.3641	0.652969	0.459553	0.167508	0.0227616		Proviral
SH3TC1	0.971417	0.250229	0.157666	0.459771	0.445509	0.0542612		Proviral (marginal)
CCDC8	0.673867	0.363745	0.348541	0.462051	0.183596	0.0155331		Proviral
TRAPPC5	0.470317	0.526214	0.423481	0.473337	0.0514333	0.00425158		Proviral
RGR	0.675576	0.374211	0.370245	0.473344	0.175149	0.00391378		Proviral
RAF1	0.564441	0.457608	0.429554	0.483867	0.0711743	0.0054539		Proviral
SMARCD3	0.773693	0.215503	0.49369	0.494295	0.279095	0.0321169		Proviral
PARP11	0.570999	0.614463	0.300413	0.495292	0.170163	0.0295707		Proviral
HAS1	0.660898	0.50749	0.331703	0.50003	0.164725	0.0173049		Proviral (marginal)
TNRC11 (MED12)	0.493939	0.580633	0.433702	0.502758	0.0738612	0.000602732		Proviral (marginal)
SRI	0.548132	0.42242	0.579145	0.516566	0.0829942	0.000592416		Proviral (marginal)
DDX26	0.724502	0.415173	0.435312	0.524996	0.17307	0.0237331		Proviral (marginal)
MVD	0.463134	0.405266	0.712673	0.527024	0.163359	0.036947		Proviral (marginal)
CTNNAL1	0.887585	0.326245	0.379949	0.53126	0.309753	0.037838		Proviral (marginal)
SMURF2	0.791248	0.383672	0.434167	0.536363	0.222177	0.0193956		Proviral (marginal)
PACE-1 (SCYL3)	1.46205	0.127173	0.066414	0.551878	0.788815	0.0847676		Proviral (marginal)
MAPK1	0.422105	0.582489	0.679515	0.56137	0.129998	0.00502224		Proviral (marginal)
IREB2	0.419369	0.131637	1.17337	0.574791	0.537976	0.116686		Proviral (marginal)
SNARK (NUAK2)	0.394021	0.635103	0.695854	0.574993	0.159642	0.0168252		Proviral (marginal)
GPSN2	0.391647	0.289929	1.04442	0.575332	0.409414	0.0627945		Proviral (marginal)
ABCB6	0.420567	0.448073	0.863696	0.577445	0.248282	0.0325151		Proviral (marginal)
UBE2E3	0.821015	0.593381	0.443618	0.619338	0.190033	0.0704788		Proviral (marginal)
STAT3	0.356033	0.936419	0.583895	0.625449	0.292416	0.0576137		Proviral (marginal)
TGFBR1	0.180047	0.732987	0.970043	0.627692	0.405388	0.0946158		Proviral (marginal)
APOBEC2	0.394431	0.561797	0.936251	0.630826	0.277427	0.0530837		Proviral (marginal)
RIPK2	0.645372	1.07284	0.181872	0.63336	0.445604	0.111461		Proviral (marginal)
UBE2S	1.28687	0.421601	0.216209	0.641559	0.56821	0.10767		Proviral (marginal)
PDAP1	1.17395	0.261628	0.492038	0.642538	0.474416	0.12625		Proviral (marginal)
IMP4	0.577794	0.420264	0.938845	0.645634	0.265863	0.0869911		Proviral (marginal)
TRIM42	0.753302	0.557045	0.637718	0.649355	0.0986447	0.00399709		Proviral (marginal)
SRRM2	0.57511	0.50588	0.88949	0.656827	0.204444	0.0367557		Proviral (marginal)
CSNK1A1L	0.441883	0.730812	0.832148	0.668281	0.202508	0.0969586		/
DOCK3	0.790269	0.718078	0.503891	0.670746	0.148941	0.0488092		Proviral (marginal)
FBLN5	0.452875	1.17189	0.389426	0.671398	0.434601	0.113771		/
ACBD3	0.818665	0.690192	0.519907	0.676255	0.149866	0.174445		/
ABCE1	0.870044	0.532615	0.626945	0.676535	0.174094	0.100898		/
CTGF	0.965879	0.448073	0.620263	0.678071	0.263699	0.0651152		/
DDOST	0.918013	0.419619	0.73162	0.689751	0.251821	0.113077		/
ROBO1	0.988253	0	1.08639	0.691547	0.600904	0.197811		/
GCAT	0.208704	0.858559	1.03856	0.70194	0.436533	0.134881		/
TLK2	1.85135	0.294645	0.0267429	0.724245	0.985248	0.212082		/
ART5	1.12677	0.732721	0.315156	0.724883	0.405865	0.171907		/
RAC1	0.736415	0.73	0.715594	0.727337	0.010663	0.0054214		Proviral (marginal)
DGAT1	1.15363	0.95355	0.0796978	0.728959	0.571106	0.168821		/
FOXP3	0.600869	0.962914	0.644532	0.736105	0.197632	0.145182		/
RYK	1.67092	0.13986	0.432243	0.747675	0.81281	0.211273		/
USP51	0.888888	0.602516	0.760714	0.750706	0.143448	0.155507		/
APOBEC3B	0.744461	0.598953	0.940748	0.761388	0.171525	0.1662		/
MAP3K6	0.860878	0.505489	0.931303	0.76589	0.228247	0.173049		/
PLB1	0.803296	1.06849	0.446368	0.772718	0.312186	0.141495		/
MAVS	0.854099	0.66319	0.805747	0.774346	0.0992527	0.0263096		Proviral (marginal)
GSPT1	0.587441	0.453479	1.29782	0.779579	0.453778	0.20264		/
PTK2B	1.17774	0.346403	0.817681	0.780607	0.416905	0.20043		/
RNF31	0.959974	0.840163	0.613554	0.804564	0.175932	0.0710145		/
CX3CL1	0.814672	0.228631	1.38988	0.811062	0.580634	0.27771		/
CNOT6L	1.44715	0.548447	0.462038	0.819212	0.545525	0.274087		/
GNAZ	0.715157	1.55262	0.24626	0.838011	0.661787	0.320704		/
TRIM46	1.95115	0.565821	0	0.838992	1.00385	0.376266		/
PTK9 (TWF1)	0.888693	0.764756	0.871549	0.841666	0.0671552	0.0875805		/
ERBB2	0.690261	0.721431	1.1622	0.857965	0.263938	0.197729		/
MYO3A	0.955532	0.928229	0.704975	0.862912	0.137457	0.277679		/
NDUFB4	0.887524	1.01946	0.723074	0.876686	0.14849	0.296065		/
TAZ	0.615409	0.94961	1.34151	0.968844	0.363434	0.433384		/
ADFP	1.27421	0.985442	0.682557	0.980737	0.295856	0.44979		/
BCL9L	1.51339	0.617371	0.905176	1.01198	0.457457	0.497158		/
STK22C	1.10453	0.999921	1.02189	1.04211	0.0551572	0.455585		/
MMP11	2.45286	0.096652	0.591897	1.04714	1.24232	0.495508		/
IGSF4D (CADM2)	1.43833	0.692046	1.07288	1.06775	0.373171	0.421001		/
HSPCA	1.14372	1.17054	0.900111	1.07146	0.148995	0.265345		/
TNFRSF10C	1.90243	0.831145	0.595436	1.10967	0.696594	0.436444		/
VTN	1.46081	0.522478	1.37661	1.11997	0.519151	0.355482		/
GTF3A	0.909125	0.759497	1.79199	1.15354	0.557957	0.316005		/
MYD88	1.36546	1.34615	0.808457	1.17336	0.31616	0.281946		/
ZNF337	1.33199	1.13991	1.11935	1.19708	0.117283	0.237443		/
CXCL12	1.97659	0.694141	1.02379	1.23151	0.665982	0.327587		/
IFITM2	1.7728	0.931089	1.05881	1.25423	0.453609	0.400108		/
USP16	0.783914	2.40945	0.660624	1.28466	0.976043	0.34521		/
SUV420H1	2.43222	0.39494	1.04483	1.29066	1.04065	0.228662		/
ITGB1BP2	1.37658	0.796541	1.76412	1.31241	0.48697	0.149706		/
TWIST1	0.635764	0.247738	3.06818	1.31723	1.52873	0.384852		/
OTUB1	1.06401	1.75402	1.13493	1.31765	0.379564	0.241819		/
RIT1	1.33774	1.1026	1.51283	1.31772	0.205848	0.0309615		/
BCL7A	1.13675	1.24974	1.5796	1.32203	0.230108	0.123249		/
KIAA1904 (LRRC62)	2.50765	0.639473	0.933831	1.36032	1.00446	0.307429		/
HIPK3	1.19901	0.781152	2.10168	1.36062	0.674935	0.134651		/
APC2	0.710451	1.91121	1.53522	1.38563	0.614196	0.201867		/
IFITM3	2.05743	1.00818	1.1939	1.41984	0.559928	0.272803		/
WNT10B	1.41696	1.50416	1.41751	1.44621	0.0501865	0.0520882		/
E2F1	1.46144	1.2483	1.63734	1.44903	0.194819	0.0283894		/
MGC15476 (DACT3)	0.785296	1.31914	2.33343	1.47929	0.786392	0.178579		/
PRKRIP1	0.0657201	1.60826	2.86037	1.51145	1.39984	0.135134		Antiviral (marginal)
HPX	1.76842	1.32526	1.45361	1.51576	0.228023	0.0347803		Antiviral
TANK (TRAF2)	0.614191	1.92664	2.21226	1.58436	0.852244	0.0528341		Antiviral (marginal)
MMP9	3.12516	0.657892	1.0302	1.60442	1.33009	0.253153		Antiviral (marginal)
NFKB1	1.49641	1.54	2.25018	1.76219	0.423168	0.0412549		Antiviral
RELA	1.66042	1.76543	1.96003	1.79529	0.152022	0.00276325		Antiviral
IMPDH1	1.49287	1.86006	2.07353	1.80882	0.293699	0.00972106		Antiviral
TNFRSF18	3.81217	0.936627	0.803812	1.85087	1.69983	0.228526		Antiviral (marginal)
NFKB2	1.77268	1.79552	2.3619	1.9767	0.333789	0.00954339		Antiviral
CRLF3	2.70372	2.22101	1.1996	2.04144	0.767971	0.040205		Antiviral
RSAD2	2.41049	1.9667	1.91107	2.09609	0.273699	0.00144509		Antiviral
IGSF11	3.8978	1.01716	1.57583	2.1636	1.52762	0.137214		Antiviral (marginal)
STAT1	2.16592	2.62411	1.99624	2.26209	0.324793	0.00151168		Antiviral
NDRG1	2.50055	2.02481	2.29808	2.27448	0.238748	0.00150625		Antiviral
RELB	1.96314	2.66154	2.23342	2.28603	0.352161	0.0042189		Antiviral
NEMO	2.19964	2.63713	2.11477	2.31718	0.280313	0.00192506		Antiviral
PTPRH	5.82125	1.38548	0.914621	2.70712	2.70718	0.173479		Antiviral (marginal)
CDKL5	2.79262	1.88635	3.51276	2.73058	0.814978	6.79935e-05		Antiviral
HNRPK	2.81877	2.83407	2.97327	2.87537	0.085131	5.32281e-05		Antiviral
CTNNB1	3.88907	1.36049	3.42649	2.89202	1.34636	0.0361044		Antiviral
ECT2	1.7152	4.50037	8.85184	5.02247	3.59685	0.0626604		Antiviral (marginal)
IL10RB	3.38494	6.15307	5.99966	5.17922	1.55579	0.00488689		Antiviral
** Normalized as HCV RNA copies per mL medium, then compared to siNT control
Assays were performed in triplicate samples (Assays 1-3); Relative values ≤0.5 (Proviral) or ≥1.5 (Antiviral) are shown in dark blue or red, respectively;
Relative values ≤0.65 and >0.5 (Marginal Proviral) are shown in light blue; P values <0.05 are in bold;
Relative values ≥1.5 while P values ≥0.05 (Marginal Antiviral) are show in orange
