# Supplementary material for: Integrative Functional Genomics of Hepatitis C Virus Infection Identifies Host Dependencies in Complete Viral Replication Cycle
Source: PLoS Pathog. 2014 May 22;10(5):e1004163. doi: 10.1371/journal.ppat.1004163 (PMC4095987; doi:10.1371/journal.ppat.1004163)
Supplement: Table S4 — Viral entry assays. (XLS) [file ppat.1004163.s011.xls]

## Sheet: Entry Assay - Primary Screen
Gene Symbol	HCVpp (GT1b)				VSV-Gpp				HCVpp/VSV-Gpp
	Average*	SD	P Value		Average*	SD	P Value		Ratio	P Value
ABCB6	1.3572	0.449829	0.0922479		0.96025	0.106633	0.213516		1.41338	0.0608179
ABCE1	0.44483	0.0309941	0.000221503		0.60678	0.0615969	0.00665203		0.7331	0.00504527
ACBD3	0.820953	0.0669153	0.00654882		0.750741	0.0112852	0.00454798		1.09352	0.0409213
ADFP	1.27095	0.305606	0.0511727		1.00866	0.143259	0.459708		1.26004	0.0602315
AP1GBP1	0.634995	0.109897	0.0356789		0.79238	0.0562673	0.010156		0.801376	0.0147505
AP3B1	0.846851	0.152139	0.106791		1.01449	0.0821191	0.392543		0.834751	0.0354904
APC2	0.912461	0.100328	0.153972		0.884138	0.127793	0.151539		1.03203	0.394198
APOBEC2	0.927027	0.164163	0.293604		0.62548	0.0931169	0.00367521		1.48211	0.00750121
APOBEC3B	0.721634	0.144117	0.0107826		0.87484	0.130017	0.149344		0.824875	0.0196235
APOE	0.782348	0.224504	0.0536207		0.691161	0.152988	0.00538165		1.13193	0.237215
ARHGAP22	0.65936	0.160517	0.00312181		0.595937	0.104908	0.00373101		1.10643	0.170746
ARHGEF7	0.730201	0.250756	0.0357889		0.455981	0.0597953	2.4249e-05		1.60138	0.0223212
ARRDC2	0.517539	0.0709026	0.000376063		0.654201	0.122695	0.00220947		0.791101	0.0315692
ART5	0.705546	0.0931095	0.00842015		0.805205	0.0912797	0.0558442		0.876232	0.0321153
BAIAP2	0.833346	0.194319	0.123841		0.793987	0.0782509	0.000131246		1.04957	0.373293
BCL7A	1.09709	0.143734	0.136358		1.18588	0.114448	0.0604607		0.925129	0.161281
BCL9L	0.813663	0.0555819	0.00633035		1.30293	0.240464	0.0120287		0.624488	0.0121972
C1QA	0.739569	0.0760873	0.0072003		0.945606	0.0911344	0.30735		0.782111	0.00409805
C1QB	0.691714	0.20705	0.021034		0.830781	0.0880867	0.0486926		0.832607	0.177805
CCDC8	0.820622	0.103351	0.0686807		0.879595	0.052241	0.126637		0.932955	0.170182
CCL26	0.634072	0.115417	0.000562022		0.544071	0.0375598	0.000510888		1.16542	0.091705
CCL3L1	0.403883	0.0557626	8.57187e-05		0.567356	0.0520592	0.00319448		0.711869	0.0024521
CD3E	0.836562	0.174546	0.0676059		0.806533	0.0461534	0.0210515		1.03723	0.378106
CD81	0.211825	0.0472078	1.3407e-07		0.926538	0.18306	0.263869		0.22862	0.000291084
CDCA3	1.24222	0.181737	0.0189118		1.01244	0.177591	0.449657		1.22696	0.0389033
CDH1	0.670109	0.0375106	8.38781e-05		0.618338	0.07993	0.000824109		1.08373	0.1715
CDKL5	0.943995	0.110557	0.212344		1.05649	0.15933	0.333855		0.893522	0.0453508
CHKA	0.491361	0.0735426	0.000266087		0.528966	0.0729746	0.000886006		0.928909	0.146189
CHUK	0.578909	0.140228	0.000499991		0.502622	0.0516268	0.000977709		1.15178	0.168091
CLSTN1	1.1591	0.181431	0.107358		1.12507	0.126391	0.0993334		1.03025	0.369794
CNOT1	0.408074	0.0939566	0.000134426		0.482799	0.060436	0.000113186		0.845227	0.166323
CNOT2	0.443707	0.0717246	5.0575e-06		0.516475	0.070947	0.000564729		0.859106	0.144619
CNOT3	0.504694	0.0686283	0.000344904		0.42621	0.0696292	0.000261727		1.18414	0.156067
CNOT6L	0.936597	0.180705	0.327704		1.07435	0.123556	0.226413		0.871783	0.197776
CPD	0.732073	0.0963991	0.00173076		0.787615	0.0900404	0.0197924		0.92948	0.177784
CRLF2	0.768618	0.139779	0.0351814		1.32165	0.086114	0.0133958		0.58156	5.45197e-05
CRLF3	0.772191	0.215397	0.0577313		0.867765	0.0666771	0.0584416		0.889862	0.18549
CSF3R	0.788955	0.0962025	0.00603585		0.86296	0.0891775	0.10382		0.914243	0.145605
CSNK1A1L	0.813907	0.152196	0.0278538		0.795417	0.0917841	0.0415937		1.02325	0.422855
CTGF	0.712173	0.0645588	0.00177988		0.628207	0.0849772	0.00150448		1.13366	0.1125
CTNNAL1	0.685813	0.192565	0.0191194		0.663822	0.0908883	0.00245697		1.03313	0.435248
CTSF	0.832622	0.0402071	0.0463616		0.782938	0.0913569	0.0134388		1.06346	0.149009
CX3CL1	0.594088	0.04595	0.00092955		0.848847	0.164883	0.146902		0.699877	0.025088
CXCL12	1.05846	0.138672	0.273189		0.859469	0.187453	0.228689		1.23153	0.119944
CYBA	0.668103	0.126234	0.0060207		0.518693	0.197051	0.00131042		1.28805	0.0956222
DDOST	1.14726	0.133305	0.0388993		1.05046	0.0800958	0.171702		1.09214	0.15953
DDX3X	0.237579	0.0394413	1.00424e-05		0.468357	0.0843553	0.00078185		0.507262	0.00263328
DEFB126	0.812452	0.114948	0.0748931		0.849397	0.0912749	0.0655149		0.956504	0.3113
DGAT1	0.625482	0.128752	0.0071093		0.639975	0.104961	0.0117667		0.977355	0.361676
DNMT1	0.841832	0.140232	0.092736		0.719122	0.12088	0.00762229		1.17064	0.063736
DOCK3	0.809153	0.07759	0.00722558		0.916645	0.131891	0.25045		0.882733	0.132675
E2F1	0.747044	0.123922	0.00525143		0.999315	0.0861488	0.497576		0.747556	0.0151469
ECT2	1.07867	0.138529	0.244803		0.767185	0.12215	0.0294429		1.40601	0.00742035
EIF3S6	0.830571	0.0700518	0.0518188		1.87921	0.227277	0.000375705		0.441979	0.00092592
ERBB2	0.909376	0.117197	0.232773		0.817291	0.156976	0.0177887		1.11267	0.215158
FBLN5	0.887352	0.0901479	0.0989041		0.753404	0.119312	0.0543736		1.17779	0.0354466
FKBPL	0.713794	0.186771	0.0219381		0.69609	0.139622	0.00573062		1.02543	0.434707
FLT4	0.99624	0.130638	0.483959		0.647978	0.0657358	0.00147917		1.53746	0.00147579
FOXA2	0.564828	0.115533	0.0372422		0.763095	0.107328	0.0301019		0.740181	0.0201105
FOXP3	0.954853	0.0881475	0.134975		1.01152	0.0719874	0.447123		0.943982	0.142902
GCAT	0.922803	0.0543033	0.10946		1.07325	0.0745961	0.242146		0.859821	0.0116662
GLG1	0.716037	0.0897821	0.00866807		0.683322	0.108827	0.00585102		1.04788	0.3724
GNAZ	1.14532	0.259552	0.17074		0.945133	0.0688312	0.330435		1.21181	0.140884
GNB2L1	0.761667	0.080642	0.00235278		1.08304	0.119468	0.0442116		0.703268	0.00312907
GNG8	0.522896	0.0631859	1.38684e-05		0.698535	0.0569782	0.000363936		0.74856	0.0144095
GPR145 (MCHR2)	0.522935	0.0468901	0.000120575		0.92826	0.162416	0.325339		0.56335	0.00307175
GPR153	0.924133	0.162435	0.285584		0.638184	0.0528762	0.000209421		1.44807	0.0210611
GPSN2	1.04069	0.0489388	0.200248		1.2236	0.104823	0.0262363		0.85052	0.0268746
GSPT1	1.10741	0.143747	0.118053		0.899531	0.0949639	0.0871029		1.2311	0.0135765
GTF3A	0.725213	0.0488523	0.000697579		1.0337	0.184008	0.408717		0.701572	0.0161962
HEXA	0.922414	0.256446	0.278482		0.528049	0.106727	7.91719e-05		1.74683	0.00655088
HIPK3	0.991831	0.171962	0.470899		1.1735	0.166527	0.0665482		0.845188	0.094796
HNRPK	0.345174	0.0723911	1.19556e-05		0.325333	0.0383787	5.91984e-05		1.06099	0.338042
HPX	0.664343	0.085307	0.0221571		0.783906	0.0479358	0.044355		0.847478	0.0290559
IDE	0.968669	0.0502454	0.384025		0.85002	0.126474	0.0644632		1.13958	0.0330598
IFITM2	1.03668	0.14606	0.355636		0.939069	0.0749614	0.330211		1.10394	0.176697
IFITM3	0.929366	0.0579562	0.168596		0.967191	0.183467	0.237176		0.960892	0.381917
IGFBP6	0.55709	0.18629	0.00131655		0.750774	0.0970031	0.010783		0.742022	0.0744774
IGSF11	1.18226	0.162409	0.0770215		0.9689	0.101068	0.379394		1.22021	0.0480281
IGSF4D (CADM2)	0.691645	0.0927132	0.000458386		0.592782	0.0371167	0.00325564		1.16678	0.0645842
IKBKE	1.33038	0.406	0.0790279		1.16788	0.0879338	0.0906158		1.13913	0.186851
IL10RB	0.973057	0.17213	0.424339		0.954204	0.154157	0.295494		1.01976	0.442688
IL17RB	0.515401	0.0821028	1.13288e-05		0.600983	0.0958932	0.00568431		0.857597	0.0936757
IMP4	0.854745	0.0995332	0.229244		1.03728	0.14784	0.382024		0.824023	0.0619089
IMPDH1	0.688011	0.0891262	0.00352904		0.618578	0.0532276	0.00411184		1.11225	0.0816063
IREB2	0.561796	0.0939685	7.5788e-05		0.489034	0.0851644	0.000695862		1.14879	0.193708
IRF3	1.02311	0.193191	0.436942		0.966564	0.11897	0.368428		1.0585	0.315622
ITGA7	0.724557	0.0781131	0.000417104		1.04519	0.168176	0.33528		0.693232	0.00912225
ITGB1BP2	0.814446	0.138366	0.0263662		0.810867	0.156961	0.0629493		1.00441	0.487903
KIAA1904 (LRRC62)	0.676813	0.103202	0.00526158		0.570754	0.0560511	0.00151467		1.18582	0.0880003
MAP3K6	1.02327	0.188344	0.421133		1.0059	0.122801	0.470397		1.01727	0.420117
MAP4	0.489793	0.063968	7.96045e-06		0.829034	0.16783	0.029393		0.590799	0.014082
MAPK1	0.748286	0.0711064	0.00395028		0.814387	0.075709	0.0386858		0.918833	0.0703988
MARK3	1.06811	0.0837129	0.196602		0.836107	0.166133	0.103335		1.27748	0.0553802
MAVS	0.830946	0.115261	0.0401211		0.703792	0.148019	0.0207917		1.18067	0.171354
MGC15476 (DACT3)	0.889999	0.0931435	0.246235		1.12811	0.178003	0.148237		0.788928	0.058166
MMP11	0.751938	0.0887316	0.00224702		0.657883	0.066813	0.00460813		1.14297	0.00574923
MMP9	0.709647	0.202841	0.015492		0.659081	0.0300994	0.000959775		1.07672	0.329988
MVD	0.644982	0.110759	0.00418099		0.702697	0.160222	0.00182164		0.917866	0.263113
MYD88	1.26791	0.154907	0.0138278		0.940895	0.12022	0.210468		1.34756	0.0177588
MYO3A	0.889942	0.172438	0.170306		0.819816	0.143589	0.0459295		1.08554	0.263274
NDRG1	1.08605	0.0495354	0.226449		1.14474	0.165528	0.113495		0.948734	0.26791
NDUFB4	0.632332	0.0150977	0.00121349		0.655219	0.126494	0.00773735		0.965069	0.373463
NEK4	0.743521	0.146879	0.0145331		0.676362	0.109858	0.00798173		1.09929	0.248778
NEMO	0.689216	0.128475	0.0166946		0.755764	0.140439	0.058355		0.911946	0.31622
NFKB1	0.925781	0.140433	0.225058		0.887737	0.144501	0.174007		1.04285	0.380435
NFKB2	1.91341	0.383745	0.000959805		1.72966	0.0886023	0.000730456		1.10623	0.2112
NIK	1.11625	0.209297	0.184393		1.17515	0.180572	0.0392572		0.949876	0.363767
NOL6	0.825903	0.0745	0.0384712		0.992563	0.092159	0.466495		0.832092	0.0305435
OSBP	0.821344	0.150965	0.0743958		0.676922	0.0427461	0.000894048		1.21335	0.0592677
OTUB1	0.590155	0.115934	0.00123843		0.82105	0.10837	0.00291178		0.718781	0.0223879
PACE-1 (SCYL3)	0.712601	0.154779	0.0111705		0.794904	0.123493	0.0224741		0.896461	0.231377
PARP11	1.03632	0.131017	0.371303		0.964814	0.076966	0.188787		1.07411	0.161727
PDAP1	0.874238	0.11954	0.160457		1.0791	0.165464	0.232925		0.810157	0.0877154
PIK4CA	0.262532	0.0554424	0.000204587		0.343479	0.0405632	0.000693134		0.764334	0.0191407
PLB1	0.983226	0.102729	0.433884		0.857731	0.102892	0.0624322		1.14631	0.0448599
PLEK2	1.01342	0.25609	0.463541		0.782849	0.0865763	0.0295946		1.29453	0.0337535
PNO1	0.776202	0.147534	0.0743377		1.09214	0.0533429	0.160081		0.710716	0.0171468
PPP2R2A	0.562351	0.0596353	3.82658e-05		0.619174	0.0467771	0.000673908		0.908229	0.0315582
PRKRIP1	1.00282	0.0383465	0.414452		1.06282	0.153504	0.243257		0.943542	0.235494
PROX1	0.430424	0.111366	7.00126e-05		0.552086	0.0997718	0.00392128		0.779633	0.0367191
PTHR1	0.978252	0.0620201	0.407916		0.754827	0.111999	0.0103596		1.296	0.00226488
PTK2B	0.580689	0.0258308	0.000208913		0.796097	0.141714	0.010159		0.729421	0.0189644
PTK9 (TWF1)	1.08635	0.172916	0.219877		0.907756	0.142666	0.284383		1.19675	0.126679
PTPRH	0.59876	0.0781154	8.22867e-05		0.68573	0.081314	0.0065061		0.873172	0.0236323
RAB10	0.681532	0.166502	0.00483538		0.719761	0.0871264	0.000381146		0.946886	0.357672
RAB11A	0.762706	0.158427	0.015437		0.843865	0.0882694	0.0498553		0.903825	0.150838
RAB9P40 (RABEPK)	0.543459	0.166649	0.000644738		0.431918	0.0402371	0.000245598		1.25825	0.160138
RAC1	0.691888	0.100179	0.00617612		0.760339	0.0835537	0.0206344		0.909972	0.0348511
RAF1	1.01469	0.0944931	0.432709		1.06231	0.0759146	0.290967		0.955171	0.0893983
RBM9	0.663905	0.0715308	0.00659815		0.732987	0.0710015	0.0164762		0.905753	0.0249323
RBP4	0.270136	0.0632281	1.7324e-05		0.319026	0.085637	0.000660303		0.846752	0.103309
RELA	0.730258	0.107237	0.0220834		0.573702	0.0867832	0.000631191		1.27289	0.0870543
RELB	1.09409	0.281882	0.300212		0.76126	0.0887677	0.00701652		1.43721	0.0510831
RGPD5	0.596127	0.16363	0.00222245		0.630394	0.10481	0.00295861		0.945642	0.269902
RGR	1.36551	0.233038	0.0133751		1.25867	0.119651	0.00906377		1.08488	0.194233
RIPK2	0.967106	0.20923	0.412767		0.881499	0.0865349	0.103232		1.09712	0.284517
RIT1	1.00669	0.137967	0.471495		1.33189	0.0740087	0.000845595		0.755832	0.000828096
RNF207	0.935468	0.168316	0.290863		0.995928	0.111636	0.485756		0.939293	0.213135
RNF31	0.774826	0.125693	0.00950328		0.857041	0.0842492	0.0817		0.904071	0.157297
ROBO1	1.10339	0.120816	0.13479		0.999407	0.0567804	0.497303		1.10404	0.132366
ROCK2	0.595792	0.0522109	2.82278e-05		0.640875	0.0712829	0.00359485		0.929653	0.0847518
RPS6KL1	0.614177	0.0566221	1.72469e-05		0.682926	0.0845399	0.00676169		0.899331	0.180702
RYK	1.03718	0.143493	0.389574		0.931684	0.0979732	0.175187		1.11323	0.169088
SH3TC1	0.970036	0.101358	0.0406589		0.83916	0.122303	0.0609274		1.15596	0.0395582
SIK2 (SNF1LK2)	1.05411	0.199113	0.331326		0.745102	0.264681	0.0850109		1.41472	0.0185628
SMAD5	0.949297	0.228352	0.364105		0.79441	0.0622265	0.0148001		1.19497	0.126803
SMAD6	0.48017	0.0653226	8.00653e-06		0.707725	0.0630676	0.0104446		0.67847	0.00396532
SMARCD3	0.653317	0.0984383	0.00123123		0.51585	0.0824569	0.00122883		1.26649	0.0219521
SMURF1	0.669467	0.136329	0.0274988		1.07161	0.142638	0.187884		0.62473	0.0161665
SMURF2	0.602938	0.195996	0.00312568		0.727377	0.0774606	0.00225356		0.828921	0.16418
SNARK (NUAK2)	0.814656	0.188102	0.0920463		0.905234	0.116204	0.186959		0.89994	0.115112
SNRPD1	0.756892	0.10873	0.0125836		0.700096	0.0521513	0.00139093		1.08113	0.0411144
SPCS1	0.891145	0.181259	0.180091		0.791279	0.0338589	0.00684225		1.12621	0.183954
SPCS2	0.939666	0.121241	0.25999		1.17596	0.199682	0.150452		0.799064	0.0269542
SPCS3	0.632664	0.0391683	1.13559e-05		0.68865	0.0802046	0.0258031		0.918702	0.150872
SRI	0.79421	0.208497	0.054432		0.894154	0.100556	0.10565		0.888225	0.181295
SRRM2	0.572686	0.125024	0.0574353		0.74321	0.0901784	0.00752219		0.770557	0.00918365
STAT3	0.546375	0.126103	0.00314424		0.447415	0.0634245	0.000149765		1.22118	0.147969
STK22C	0.831734	0.138702	0.0324261		0.722924	0.0918486	0.0284824		1.15051	0.0510579
SUV420H1	0.941548	0.218025	0.306785		0.387853	0.14796	4.37097e-05		2.42759	0.000771884
TANK (TRAF2)	0.781466	0.133702	0.022186		0.771118	0.0930278	0.0195239		1.01342	0.41346
TAZ	0.848865	0.119571	0.089959		0.795776	0.0536427	0.0039275		1.06671	0.164245
TFAP2A	0.921563	0.0657119	0.204214		1.21017	0.146168	0.0675872		0.761515	0.0183194
TGFBR1	0.744298	0.184468	0.0505793		0.731998	0.0888316	0.0121683		1.0168	0.449023
TLK2	0.727242	0.160566	0.0222625		0.656169	0.134379	0.000271969		1.10832	0.234803
TM6SF2	0.965364	0.187726	0.376702		0.840615	0.114208	0.0432427		1.1484	0.11998
TNFRSF10C	0.629322	0.115571	0.00310991		0.729074	0.0539709	0.0123284		0.863181	0.127436
TNFRSF10D	0.419098	0.0775245	5.63887e-06		0.461154	0.0665417	0.00158824		0.908804	0.034488
TNFRSF18	0.487722	0.120367	6.49597e-05		0.477276	0.0216012	0.000197433		1.02189	0.439913
TNRC11 (MED12)	1.05581	0.0569684	0.205952		1.00408	0.150846	0.481721		1.05152	0.303644
TRAPPC5	0.885659	0.0941239	0.0916174		0.812237	0.0551528	0.00527808		1.09039	0.120597
TRIM42	0.898435	0.165222	0.108075		0.792277	0.137043	0.012715		1.13399	0.20795
TRIM46	0.853216	0.147293	0.139515		0.695903	0.0528391	0.00107517		1.22606	0.068258
TRIM62	0.392533	0.0687117	8.88145e-05		0.717017	0.111623	0.0387581		0.547452	0.000913247
TRRAP	1.08036	0.235969	0.271368		2.07966	0.0968684	7.55769e-06		0.519489	0.000879926
TWIST1	0.970427	0.0750629	0.376297		0.889144	0.148859	0.141256		1.09142	0.117774
UBE1L	1.07973	0.119206	0.232652		1.14359	0.0268789	3.82185e-05		0.944166	0.138145
UBE2E3	0.811568	0.150254	0.092781		0.655783	0.0683403	0.00084681		1.23756	0.0146318
UBE2J1	0.550104	0.123776	0.000197381		0.690088	0.156298	0.0187684		0.797151	0.124491
UBE2M	0.683527	0.196745	0.0195097		1.11401	0.141668	0.206089		0.613576	0.00182771
UBE2S	0.850783	0.115493	0.0902143		0.632885	0.12291	0.00599861		1.34429	0.00133567
USP11	0.966555	0.163559	0.39037		0.897108	0.0820135	0.170381		1.07741	0.225856
USP16	1.2069	0.178458	0.0464726		1.00523	0.125137	0.485092		1.20062	0.117332
USP51	1.0498	0.163478	0.359926		0.810144	0.0593443	0.00282773		1.29582	0.0351246
UTP14A	1.24923	0.117259	0.0112195		0.988032	0.114313	0.447131		1.26436	0.00272943
VAMP1	0.566258	0.0845356	0.000970912		0.514966	0.0760752	5.68824e-05		1.0996	0.159715
VTN	0.826811	0.111605	0.0400936		0.864342	0.149804	0.140238		0.956579	0.266762
WIF1	0.707505	0.112387	0.00123356		0.636737	0.0739521	0.012216		1.11114	0.166532
WNT10B	0.616484	0.124782	0.00125225		0.660982	0.0545463	0.00572134		0.932679	0.228259
XBP1	0.471475	0.072726	3.73564e-06		0.716947	0.0873436	0.0280918		0.657614	0.00509821
XPNPEP1	0.73843	0.140169	0.0369424		0.799006	0.0829561	0.0209487		0.924185	0.302334
ZNF337	0.652107	0.134889	0.0122444		0.608637	0.103634	0.00267289		1.07142	0.290113
* Average normalized pseudoparticle infection from quintuplicate wells normalized to siNT control that is set at 1
Relative values ≤0.5 (Proviral) or ≥1.5 (Antiviral) are shown in blue or red, respectively; P values <0.01 are in bold

## Sheet: Entry - Various GTs
Gene Symbol	Viral Entry Assay Hits		HCVpp-GT1a			HCVpp-GT1b			HCVpp-GT2a			HCVpp-GT4a			VSV-Gpp			MLVpp
			Average*	SD		Average*	SD		Average*	SD		Average*	SD		Average*	SD		Average*	SD
CD81	HCV		0.162278	0.0542652		0.294311	0.0241814		0.151086	0.0429842		0.333556	0.0920829		0.940727	0.0289796		0.748424	0.0338651
CDH1	HCV		0.51822	0.0531073		0.466667	0.110928		0.18568	0.0559331		0.262111	0.017948		0.766777	0.061749		0.684689	0.0855745
CHKA	HCV		0.469339	0.107071		0.37422	0.0115997		0.1572	0.0524615		0.310782	0.386154		0.735141	0.123954		0.720976	0.0789206
CYBA	HCV		0.498292	0.151252		0.54638	0.0809644		0.173569	0.0228361		0.362012	0.206241		0.716809	0.0967243		0.671866	0.119966
RAC1	HCV		0.379551	0.14571		0.551898	0.0913956		0.522473	0.0984468		0.431382	0.126435		0.604737	0.108904		0.787543	0.0189689
SMAD6	HCV		0.15792	0.0412403		0.213347	0.0991584		0.134126	0.0746906		0.41208	0.186526		0.744069	0.143436		0.78507	0.0308732
MAP4	HCV, VSV		0.372624	0.11034		0.457072	0.101894		0.270107	0.0943244		0.308339	0.141489		0.471307	0.110465		0.773541	0.0743172
PIK4CA	HCV, VSV		0.315153	0.169245		0.264787	0.0452674		0.287941	0.104668		0.240571	0.151194		0.453136	0.0979946		0.821442	0.0628868
RAB34	HCV, VSV		0.344855	0.123557		0.371215	0.170898		0.237619	0.0576973		0.234745	0.0656225		0.273737	0.143202		0.77485	0.0998031
ROCK2	HCV, VSV		0.525477	0.0594644		0.503071	0.151458		0.467499	0.171807		0.339041	0.0616206		0.451053	0.155252		0.952346	0.0732188
ARHGEF7	HCV, VSV, MLV		0.302961	0.173578		0.339667	0.0120421		0.524423	0.189947		0.278437	0.0945063		0.29183	0.114761		0.357373	0.0463138
ARRDC2	HCV, VSV, MLV		0.290478	0.0444193		0.29793	0.0798089		0.0862159	0.0226059		0.340701	0.142643		0.392533	0.0301259		0.319829	0.0427832
CNOT1	HCV, VSV, MLV		0.224055	0.0497715		0.544509	0.0354502		0.2149	0.0759037		0.521024	0.196529		0.537418	0.0243661		0.348851	0.0694287
CNOT2	HCV, VSV, MLV		0.208474	0.0852159		0.343174	0.127503		0.229657	0.057347		0.416173	0.0914735		0.383793	0.0778491		0.209829	0.0240805
CNOT3	HCV, VSV, MLV		0.10615	0.0395162		0.357086	0.11867		0.215765	0.0630891		0.345822	0.120356		0.246441	0.0222206		0.296833	0.0438254
DDX3X	HCV, VSV, MLV		0.237741	0.108248		0.218577	0.0632097		0.293965	0.118232		0.108917	0.0803806		0.413192	0.059672		0.355333	0.0440788
HNRPK	HCV, VSV, MLV		0.0825811	0.0764606		0.255028	0.246284		0.0999157	0.036522		0.0887008	0.0292737		0.301873	0.080764		0.217514	0.0353147
RBP4	HCV, VSV, MLV		0.450369	0.168542		0.270136	0.0632281		0.0505063	0.0243777		0.370043	0.0994805		0.319026	0.085637		0.120151	0.0192328
GPR145	/		0.696511	0.111175		0.722474	0.274286		0.631061	0.0962925		0.484877	0.103872		1.10953	0.072053		1.00891	0.0871428
RAB5A	/		0.782757	0.290209		0.847971	0.45557		0.523473	0.126722		0.312879	0.152666		0.764434	0.100468		0.519827	0.0358387
TRIM62	/		0.59469	0.122246		0.68307	0.140789		1.08734	0.221534		0.603283	0.114352		1.09737	0.158841		0.816587	0.0329541
XBP1	/		0.547868	0.146368		0.637948	0.211901		0.643757	0.233945		0.551183	0.275604		0.964231	0.094739		0.987969	0.0676055
* Average pseudoparticle infection from quintuplicate wells normalized to siNT control that is set at 1
Relative values ≤0.5 (Proviral) are shown in blue

## Sheet: Entry - Various GTs (raw data)
Gene Symbol	Viral Entry Assay Hits		HCVpp-GT1a*											HCVpp-GT1b*											HCVpp-GT2a*											HCVpp-GT4a*											VSV-Gpp*
			Host factor siRNA					siNT Ctrl						Host factor siRNA					siNT Ctrl						Host factor siRNA					siNT Ctrl						Host factor siRNA					siNT Ctrl						Host factor siRNA
CD81	HCV		350	368	279	547	237	2652	3598	1764	2383	578		603	480	499	500	520	1914	1726	1792	1808	1601		116	249	171	232	171	1114	1051	1273	1179	1596		568	785	439	761	449	2344	2587	948	945	2175		3217	3459	3526
CDH1	HCV		916	733	912	963	842	1644	2147	1498	1426	1712		597	821	1017	1156	1043	1593	2769	1585	2123	1861		330	268	168	221	167	1114	1051	1273	1179	1596		420	495	461	497	486	2344	2587	948	945	2175		3810	4125	4075
CHKA	HCV		979	1357	1021	701	1093	2652	3598	1764	2383	578		753	778	721	726	738	1593	2769	1585	2123	1861		112	261	231	140	233	1114	1051	1273	1179	1596		203	594	69	37	250	828	705	635	847	695		7610	5868	8736
CYBA	HCV		1164	808	800	541	772	1864	1698	1648	1600	1388		880	731	1077	850	809	1162	967	2587	1206	2034		550	616	779	682	709	3400	3381	3237	4671	4529		768	648	219	166	509	1171	1271	1320	740	1879		5804	5980	4744
RAC1	HCV		313	826	395	754	600	1975	1378	2112	943	1201		618	711	689	811	558	1161	1165	1176	1496	1139		318	399	526	458	496	956	560	813	920	955		609	753	1018	581	503	1353	1734	1047	1922	1976		4500	4089	4686
SMAD6	HCV		255	438	527	519	539	2355	3641	2782	2586	3060		217	332	719	537	337	2666	2640	1396	1800	1537		119	65	172	34	174	956	560	813	920	955		452	561	340	1003	953	1353	1734	1047	1922	1976		3346	3186	2230
MAP4	HCV, VSV		203	483	361	474	439	802	1115	1030	1099	1212		1059	962	942	565	1061	2666	2640	1396	1800	1537		1135	709	577	1109	1286	3500	3094	4388	3563	3239		335	154	123	132	247	615	624	534	767	674		1951	1791	1172
PIK4CA	HCV, VSV		670	241	454	807	226	1975	1378	2112	943	1201		376	356	270	344	279	1161	1165	1176	1496	1139		1470	641	636	955	990	3172	2439	2125	4241	4318		261	291	429	90	160	975	1000	1088	752	1302		3680	2056	3832
RAB34	HCV, VSV		712	672	399	574	267	1975	1378	2112	943	1201		1070	460	1121	707	369	2666	2640	1396	1800	1537		672	576	936	677	1011	3172	2439	2125	4241	4318		348	370	485	462	220	1353	1734	1047	1922	1976		1898	1167	615
ROCK2	HCV, VSV		1416	1594	1457	1813	1416	2355	3641	2782	2586	3060		1351	708	967	741	1294	2666	2640	1396	1800	1537		403	601	403	213	349	956	560	813	920	955		522	721	490	503	518	1353	1734	1047	1922	1976		1014	1660	2244
ARHGEF7	HCV, VSV, MLV		356	926	1205	466	372	2652	3598	1764	2383	578		569	634	615	590	595	1914	1726	1792	1808	1601		2693	1363	1089	2344	2517	4217	3897	3472	4312	3182		212	188	295	146	192	828	705	635	847	695		4036	1767	2421
ARRDC2	HCV, VSV, MLV		688	585	650	505	760	2652	3598	1764	2383	578		474	779	440	391	550	1914	1726	1792	1808	1601		281	399	221	432	312	4217	3897	3472	4312	3182		250	215	223	183	393	828	705	635	847	695		3479	4045	3528
CNOT1	HCV, VSV, MLV		466	329	536	628	500	2652	3598	1764	2383	578		992	955	1008	1011	848	1914	1726	1792	1808	1601		494	923	1131	752	522	3500	3094	4388	3563	3239		479	524	342	341	247	828	705	635	847	695		4984	5000	5407
CNOT2	HCV, VSV, MLV		500	405	206	451	726	2652	3598	1764	2383	578		878	251	684	735	486	1914	1726	1792	1808	1601		743	678	1182	760	1051	3400	3381	3237	4671	4529		251	305	395	295	298	828	705	635	847	695		4500	2864	4000
CNOT3	HCV, VSV, MLV		117	342	250	181	275	2652	3598	1764	2383	578		319	832	466	740	800	1914	1726	1792	1808	1601		585	778	704	855	1225	3400	3381	3237	4671	4529		219	297	348	169	250	828	705	635	847	695		2050	2600	2471
DDX3X	HCV, VSV, MLV		579	523	223	377	247	1864	1698	1648	1600	1388		495	400	302	238	304	1162	967	2587	1206	2034		1705	745	669	1044	1487	3400	3381	3237	4671	4529		140	311	122	66	56	1171	1271	1320	740	1879		3743	3233	3629
HNRPK	HCV, VSV, MLV		32	83	267	247	48	1864	1698	1648	1600	1388		745	97	226	56	905	1162	967	2587	1206	2034		469	415	456	260	177	3500	3094	4388	3563	3239		83	76	117	120	170	1171	1271	1320	740	1879		3011	3189	1976
RBP4	HCV, VSV, MLV		650	447	603	1114	585	1975	1378	2112	943	1201		239	388	377	314	308	1161	1165	1176	1496	1139		102	66	175	248	232	3172	2439	2125	4241	4318		280	405	387	508	308	975	1000	1088	752	1302		2008	1882	3116
GPR145	/		904	1118	1260	1328	1100	1864	1698	1648	1600	1388		1181	945	661	1119	1842	1162	967	2587	1206	2034		2734	2053	2643	2645	1968	3400	3381	3237	4671	4529		600	513	841	522	618	1171	1271	1320	740	1879		8455	8182	9371
RAB5A	/		916	1311	1882	1110	737	1975	1378	2112	943	1201		1447	705	758	1662	632	1161	1165	1176	1496	1139		1709	2249	1574	1122	1876	3172	2439	2125	4241	4318		403	373	182	463	180	975	1000	1088	752	1302		4930	5529	6332
TRIM62	/		928	963	581	1031	1022	1975	1378	2112	943	1201		840	1001	603	910	838	1161	1165	1176	1496	1139		3107	3841	3091	3963	2319	3637	2785	2888	3086	2616		573	472	627	725	690	975	1000	1088	752	1302		6805	7510	9928
XBP1	/		1533	1992	1439	971	1968	2355	3641	2782	2586	3060		1009	1757	1176	1683	780	2666	2640	1396	1800	1537		572	506	383	384	862	956	560	813	920	955		364	1558	990	669	845	1353	1734	1047	1922	1976		3800	3615	3893
* Relative luciferase units (RLU) from quintuplicate wells are shown
[truncated: 17 more columns]
