# Supplementary material for: Integrative Functional Genomics of Hepatitis C Virus Infection Identifies Host Dependencies in Complete Viral Replication Cycle
Source: PLoS Pathog. 2014 May 22;10(5):e1004163. doi: 10.1371/journal.ppat.1004163 (PMC4095987; doi:10.1371/journal.ppat.1004163)
Supplement: Table S5 — HCV subgenomic replicon assay. (XLS) [file ppat.1004163.s012.xls]

## Sheet: HCV Replicon (Alphabetically)
Gene Symbol	HCV Subgenomic Replicon (JFH1) Assay			Replicon Assay Hit
	Average*	SD	P Value
ABCB6	0.575494	0.156983	0.00633583	Proviral (marginal)
ABCE1	0.784449	0.223348	0.0400605	/
ACBD3	1	0.118157	0.5	/
ADFP	0.703427	0.177753	0.0955224	/
AP1GBP1	1.11277	0.273054	0.248812	/
AP3B1	0.915405	0.318091	0.336899	/
APC2	1.46575	0.44452	0.0420992	/
APOBEC2	0.479051	0.0687253	0.00106226	Proviral
APOBEC3B	1.13103	0.158302	0.111247	/
APOE	0.777595	0.0659892	0.205723	/
ARHGAP22	1.17765	0.331748	0.193094	/
ARHGEF7	0.884639	0.104497	0.13685	/
ARRDC2	1.03493	0.136047	0.349392	/
ART5	1.32639	0.46848	0.0854008	/
BAIAP2	0.835227	0.248446	0.134788	/
BCL7A	0.90625	0.0557427	0.156363	/
BCL9L	0.563889	0.0853209	6.32256e-05	Proviral (marginal)
C1QA	0.785586	0.211702	0.0356629	/
C1QB	0.753153	0.161485	0.00913383	/
CCDC8	0.979882	0.241178	0.436276	/
CCL26	0.960804	0.243897	0.391294	/
CCL3L1	0.734722	0.0639115	0.0026219	/
CD3E	0.27234	0.0523815	0.00105498	Proviral
CD81	0.920671	0.226946	0.561784	/
CDCA3	0.717134	0.0922928	0.0936815	/
CDH1	1.12179	0.155132	0.073981	/
CDKL5	1.09286	0.399202	0.326279	/
CEBPD	0.419858	0.0585697	0.00376625	Proviral
CHKA	0.373171	0.0538737	0.00118043	Proviral
CHUK	0.768657	0.22355	0.166501	/
CLSTN1	0.776419	0.113806	0.0128442	/
CNOT1	0.446341	0.0584094	0.00882072	Proviral
CNOT2	0.869863	0.0629616	0.0313846	/
CNOT3	0.722222	0.228916	0.0843265	/
CNOT6L	0.812291	0.160139	0.112248	/
CPD	0.946974	0.341219	0.412319	/
CRLF2	0.246099	0.020309	0.00080959	Proviral
CRLF3	0.549802	0.108429	0.00316591	Proviral (marginal)
CSF3R	0.965753	0.074442	0.305723	/
CSNK1A1L	0.989362	0.221305	0.474198	/
CTGF	0.851562	0.292578	0.247153	/
CTNNAL1	1.03015	0.356412	0.435536	/
CTNNB1	0.812287	0.19172	0.0804917	/
CTSF	0.663755	0.174795	0.00520834	Proviral (marginal)
CX3CL1	1.35139	0.118321	0.00129305	/
CXCL12	3.00702	0.416939	4.95361e-06	Antiviral
CYBA	1.05808	0.126747	0.256169	/
DDOST	0.784091	0.181107	0.0501552	/
DDX26	0.379433	0.0307101	0.00250705	Proviral
DDX3X	0.434259	0.14283	5.93e-05	Proviral
DDX6	0.446099	0.0612664	0.0137872	Proviral
DEFB126	0.827778	0.249923	0.13628	/
DGAT1	0.591111	0.101078	0.000155904	Proviral (marginal)
DNMT1	0.549756	0.0998005	0.0223598	Proviral (marginal)
DOCK3	1.20828	0.209136	0.0599675	/
E2F1	1.3574	0.180866	0.00575378	/
ECT2	1.62545	0.245909	0.00071554	Antiviral
EIF3S6	0.287227	0.0412934	0.00302619	Proviral
ERBB2	1.90625	0.192042	7.03605e-05	Antiviral
FBLN5	0.542056	0.0989311	0.0242177	Proviral (marginal)
FKBPL	0.513258	0.180273	0.0117872	Proviral (marginal)
FLT4	0.412264	0.20721	0.00188503	Proviral
FOXA2	0.957447	0.210325	0.387278	/
FOXP3	0.703409	0.100554	0.00699616	/
GCAT	0.597222	0.108689	0.000215005	Proviral (marginal)
GLG1	1.06439	0.165198	0.242834	/
GNAZ	2.32632	0.824057	0.00389092	Antiviral
GNB2L1	0.376964	0.0953278	0.000155656	Proviral
GNG8	0.887671	0.245651	0.26547	/
GPR145 (MCHR2)	0.396296	0.182799	1.47983e-05	Proviral
GPR153	0.607905	0.0786005	0.00527099	Proviral (marginal)
GPSN2	0.476923	0.198494	0.000928279	Proviral
GSPT1	0.63432	0.10613	0.0014867	Proviral (marginal)
GTF3A	0.490966	0.0962612	0.0160717	Proviral
HAS1	0.364539	0.0191621	0.00217535	Proviral
HEXA	0.558879	0.133605	0.0296959	Proviral (marginal)
HIPK3	1.01897	0.249062	0.435254	/
HNRPK	1.22069	0.369666	0.125	/
HPX	1.02766	0.364787	0.442783	/
HSPCA	0.888737	0.205921	0.200396	/
IDE	1.17549	0.212396	0.0771758	/
IFITM2	1.7257	0.264409	0.00142683	Antiviral
IFITM3	1.57709	0.276032	0.00544708	Antiviral
IGFBP6	0.260519	0.0316085	0.00128958	Proviral
IGSF11	0.829146	0.283241	0.146335	/
IGSF4D (CADM2)	0.737963	0.242605	0.0295242	/
IKBKE	1.33333	0.196538	0.0122494	/
IL10RB	1.56958	0.154785	0.000190929	Antiviral
IL17RB	1.07857	0.13609	0.222466	/
IMP4	0.546809	0.139996	0.00288758	Proviral (marginal)
IMPDH1	1.69798	0.161325	3.15872e-05	Antiviral
IREB2	1.09909	0.234593	0.231219	/
IRF3	1.36944	0.393279	0.0554004	/
ITGA7	0.408511	0.0517172	0.00335487	Proviral
ITGB1BP2	0.679545	0.112106	0.00547803	/
KIAA1904 (LRRC62)	0.571608	0.109138	0.00109688	Proviral (marginal)
MAP3K6	0.613585	0.0520563	0.00492752	Proviral (marginal)
MAP4	1.1622	0.0885302	0.0446865	/
MAPK1	0.551852	0.0700284	3.36404e-05	Proviral (marginal)
MARK3	0.553208	0.0806965	0.00267847	Proviral (marginal)
MAVS	1.10088	0.285425	0.249069	/
MGC15476 (DACT3)	0.75133	0.1212	0.0336463	/
MMP11	1.06098	0.104284	0.252753	/
MMP9	1.40488	0.47331	0.0543094	/
MVD	0.392908	0.0303394	0.00282109	Proviral
MYD88	1.61914	0.379384	0.0159959	Antiviral
MYO3A	1.1931	0.337123	0.137183	/
NDRG1	0.805882	0.0978135	0.0599316	/
NDUFB4	0.904142	0.155903	0.182023	/
NEK4	0.646792	0.090511	0.00914827	Proviral (marginal)
NEMO	1.55318	0.0624505	1.71725e-05	Antiviral
NFKB1	2.44912	0.933591	0.00455574	Antiviral
NFKB2	2.18843	0.411115	0.000582619	Antiviral
NIK	0.978125	0.238083	0.451202	/
NOL6	0.499688	0.0871606	0.0169262	Proviral
OSBP	0.582915	0.104626	0.00120734	Proviral (marginal)
OTUB1	1.84302	0.217943	0.0082484	Antiviral
PACE-1 (SCYL3)	1.20862	0.287044	0.0944408	/
PARP11	1.17571	0.356055	0.175753	/
PDAP1	1.83056	0.241243	0.000263264	Antiviral
PIAS1	0.492833	0.0924215	0.000381191	Proviral
PIK4CA	0.0364607	0.00718822	2.05378e-07	Proviral
PLB1	1.04138	0.207103	0.376094	/
PLEK2	1.70175	0.513589	0.0100611	Antiviral
PNO1	1.06383	0.307753	0.358157	/
PPP2R1A	0.784897	0.209726	0.124105	/
PRKRIP1	0.547781	0.129755	0.00682055	Proviral (marginal)
PROX1	1.00781	0.2473	0.490927	/
PTHR1	1.1906	0.362766	0.165	/
PTK2B	0.60963	0.0952435	0.000179113	Proviral (marginal)
PTK9 (TWF1)	2.85614	0.602575	8.60309e-05	Antiviral
PTPRH	1.85256	0.0388952	6.62987e-08	Antiviral
RAB10	0.949315	0.0904589	0.239161	/
RAB11A	1.03014	0.0993269	0.329587	/
RAB34	0.755844	0.0917172	0.0308774	/
RAB5A	0.273684	0.0487264	2.88778e-05	Proviral
RAB9P40 (RABEPK)	0.023341	0.00478182	2.47996e-06	Proviral
RAC1	0.923704	0.294632	0.298431	/
RAF1	0.770414	0.2244	0.0499982	/
RBM9	1.16686	0.138984	0.0617551	/
RBP4	0.658291	0.139848	0.00562251	Proviral (marginal)
RELA	1.85821	0.147848	0.000189874	Antiviral
RELB	1.90108	0.48676	0.00185301	Antiviral
RGPD5	0.565094	0.120795	0.00412286	Proviral (marginal)
RGR	0.943574	0.167014	0.317186	/
RIPK2	1.79278	0.383935	0.00106797	Antiviral
RIT1	0.958621	0.190236	0.370795	/
RNF207	1.06306	0.312016	0.342968	/
RNF31	1.09384	0.392662	0.308767	/
ROBO1	0.925	0.266749	0.356337	/
ROCK2	1.15091	0.237115	0.138395	/
RPS6KL1	0.941667	0.159691	0.29462	/
RSAD2	0.952549	0.158943	0.150429	/
RYK	1.12824	0.194002	0.208829	/
SH3TC1	0.920721	0.293824	0.286937	/
SIK2 (SNF1LK2)	1.24138	0.270077	0.0604859	/
SMAD5	0.894517	0.194798	0.289697	/
SMAD6	0.307801	0.0646325	0.0014567	Proviral
SMARCD3	0.704906	0.233801	0.0456227	/
SMURF1	0.847561	0.197254	0.111059	/
SMURF2	0.78799	0.200844	0.142214	/
SNARK (NUAK2)	0.796867	0.306599	0.182548	/
SNRPD1	0.435122	0.0664517	0.00815423	Proviral
SPCS1	1.24483	0.55547	0.182838	/
SPCS2	1.31466	0.289949	0.0324952	/
SPCS3	0.928571	0.158758	0.241688	/
SREBP1	1.41155	0.268705	0.00643462	/
SRI	1.28464	0.19746	0.025041	/
SRRM2	0.931429	0.0923889	0.20717	/
STAT1	1.56173	0.169264	0.000119271	Antiviral
STAT3	0.821176	0.334897	0.196643	/
STK22C	0.964286	0.275533	0.396879	/
SUV420H1	1.03882	0.304653	0.414921	/
TANK (TRAF2)	0.843774	0.23579	0.171108	/
TAZ	0.474146	0.107187	0.0122425	Proviral
TFAP2A	0.507317	0.066214	0.0147872	Proviral (marginal)
TGFBR1	2.47222	1.07789	0.00883422	Antiviral
TLK2	1.01882	0.120581	0.440438	/
TM6SF2	1.34483	0.213281	0.0139531	/
TNFRSF10C	0.359296	0.0813776	5.42636e-05	Proviral
TNFRSF10D	0.89589	0.20453	0.267054	/
TNFRSF18	1.03082	0.275371	0.408019	/
TNRC11 (MED12)	0.624852	0.157645	0.00300406	Proviral (marginal)
TRAPPC5	1.0846	0.26723	0.323317	/
TRIM42	0.919245	0.185877	0.291236	/
TRIM46	0.991667	0.0825192	0.450364	/
TRIM62	0.695168	0.0921337	0.203491	/
TRRAP	0.955793	0.372685	0.407278	/
TWIST1	0.413055	0.0896212	0.00396776	Proviral
UBE1L	1.45694	0.303552	0.0076438	/
UBE2E3	1.40353	0.485759	0.0722871	/
UBE2J1	0.195593	0.0527246	1.44823e-06	Proviral
UBE2M	0.923507	0.217972	0.624692	/
UBE2S	0.546829	0.10477	0.0220582	Proviral (marginal)
USP11	0.252499	0.1176	1.29894e-05	Proviral
USP16	1.52982	0.324301	0.0064635	Antiviral
USP51	1.03529	0.239629	0.412755	/
UTP14A	0.446667	0.116402	0.000136506	Proviral
VAMP1	1.01667	0.183181	0.427682	/
VTN	1.08448	0.324818	0.301653	/
WIF1	0.664583	0.159596	0.00564799	Proviral (marginal)
WNT10B	0.720755	0.0830189	0.0231157	/
XBP1	0.715714	0.0873943	0.00399867	/
XPNPEP1	0.801176	0.307107	0.161146	/
ZNF337	1.78824	0.287002	0.00114495	Antiviral
* Average RLuc values from quintuplicate wells normalized to siNT control that is set at 1
Relative values ≤0.5 (Proviral) or ≥1.5 (Antiviral) are shown in dark blue or red, respectively; values ≤0.65 and >0.5 (Marginal Proviral) are shown in light blue; P values <0.05 are in bold

## Sheet: HCV Replicon
Gene Symbol	HCV Subgenomic Replicon (JFH1) Assay			Replicon Assay Hit
	Average*	SD	P Value
RAB9P40 (RABEPK)	0.023341	0.00478182	2.47996e-06	Proviral
PIK4CA	0.0364607	0.00718822	2.05378e-07	Proviral
UBE2J1	0.195593	0.0527246	1.44823e-06	Proviral
CRLF2	0.246099	0.020309	0.00080959	Proviral
USP11	0.252499	0.1176	1.29894e-05	Proviral
IGFBP6	0.260519	0.0316085	0.00128958	Proviral
CD3E	0.27234	0.0523815	0.00105498	Proviral
RAB5A	0.273684	0.0487264	2.88778e-05	Proviral
EIF3S6	0.287227	0.0412934	0.00302619	Proviral
SMAD6	0.307801	0.0646325	0.0014567	Proviral
TNFRSF10C	0.359296	0.0813776	5.42636e-05	Proviral
HAS1	0.364539	0.0191621	0.00217535	Proviral
CHKA	0.373171	0.0538737	0.00118043	Proviral
GNB2L1	0.376964	0.0953278	0.000155656	Proviral
DDX26	0.379433	0.0307101	0.00250705	Proviral
MVD	0.392908	0.0303394	0.00282109	Proviral
GPR145 (MCHR2)	0.396296	0.182799	1.47983e-05	Proviral
ITGA7	0.408511	0.0517172	0.00335487	Proviral
FLT4	0.412264	0.20721	0.00188503	Proviral
TWIST1	0.413055	0.0896212	0.00396776	Proviral
CEBPD	0.419858	0.0585697	0.00376625	Proviral
DDX3X	0.434259	0.14283	5.93e-05	Proviral
SNRPD1	0.435122	0.0664517	0.00815423	Proviral
DDX6	0.446099	0.0612664	0.0137872	Proviral
CNOT1	0.446341	0.0584094	0.00882072	Proviral
UTP14A	0.446667	0.116402	0.000136506	Proviral
TAZ	0.474146	0.107187	0.0122425	Proviral
GPSN2	0.476923	0.198494	0.000928279	Proviral
APOBEC2	0.479051	0.0687253	0.00106226	Proviral
GTF3A	0.490966	0.0962612	0.0160717	Proviral
PIAS1	0.492833	0.0924215	0.000381191	Proviral
NOL6	0.499688	0.0871606	0.0169262	Proviral
TFAP2A	0.507317	0.066214	0.0147872	Proviral (marginal)
FKBPL	0.513258	0.180273	0.0117872	Proviral (marginal)
FBLN5	0.542056	0.0989311	0.0242177	Proviral (marginal)
IMP4	0.546809	0.139996	0.00288758	Proviral (marginal)
UBE2S	0.546829	0.10477	0.0220582	Proviral (marginal)
PRKRIP1	0.547781	0.129755	0.00682055	Proviral (marginal)
DNMT1	0.549756	0.0998005	0.0223598	Proviral (marginal)
CRLF3	0.549802	0.108429	0.00316591	Proviral (marginal)
MAPK1	0.551852	0.0700284	3.36404e-05	Proviral (marginal)
MARK3	0.553208	0.0806965	0.00267847	Proviral (marginal)
HEXA	0.558879	0.133605	0.0296959	Proviral (marginal)
BCL9L	0.563889	0.0853209	6.32256e-05	Proviral (marginal)
RGPD5	0.565094	0.120795	0.00412286	Proviral (marginal)
KIAA1904 (LRRC62)	0.571608	0.109138	0.00109688	Proviral (marginal)
ABCB6	0.575494	0.156983	0.00633583	Proviral (marginal)
OSBP	0.582915	0.104626	0.00120734	Proviral (marginal)
DGAT1	0.591111	0.101078	0.000155904	Proviral (marginal)
GCAT	0.597222	0.108689	0.000215005	Proviral (marginal)
GPR153	0.607905	0.0786005	0.00527099	Proviral (marginal)
PTK2B	0.60963	0.0952435	0.000179113	Proviral (marginal)
MAP3K6	0.613585	0.0520563	0.00492752	Proviral (marginal)
TNRC11 (MED12)	0.624852	0.157645	0.00300406	Proviral (marginal)
GSPT1	0.63432	0.10613	0.0014867	Proviral (marginal)
NEK4	0.646792	0.090511	0.00914827	Proviral (marginal)
RBP4	0.658291	0.139848	0.00562251	Proviral (marginal)
CTSF	0.663755	0.174795	0.00520834	Proviral (marginal)
WIF1	0.664583	0.159596	0.00564799	Proviral (marginal)
ITGB1BP2	0.679545	0.112106	0.00547803	/
TRIM62	0.695168	0.0921337	0.203491	/
FOXP3	0.703409	0.100554	0.00699616	/
ADFP	0.703427	0.177753	0.0955224	/
SMARCD3	0.704906	0.233801	0.0456227	/
XBP1	0.715714	0.0873943	0.00399867	/
CDCA3	0.717134	0.0922928	0.0936815	/
WNT10B	0.720755	0.0830189	0.0231157	/
CNOT3	0.722222	0.228916	0.0843265	/
CCL3L1	0.734722	0.0639115	0.0026219	/
IGSF4D (CADM2)	0.737963	0.242605	0.0295242	/
MGC15476 (DACT3)	0.75133	0.1212	0.0336463	/
C1QB	0.753153	0.161485	0.00913383	/
RAB34	0.755844	0.0917172	0.0308774	/
CHUK	0.768657	0.22355	0.166501	/
RAF1	0.770414	0.2244	0.0499982	/
CLSTN1	0.776419	0.113806	0.0128442	/
APOE	0.777595	0.0659892	0.205723	/
DDOST	0.784091	0.181107	0.0501552	/
ABCE1	0.784449	0.223348	0.0400605	/
PPP2R1A	0.784897	0.209726	0.124105	/
C1QA	0.785586	0.211702	0.0356629	/
SMURF2	0.78799	0.200844	0.142214	/
SNARK (NUAK2)	0.796867	0.306599	0.182548	/
XPNPEP1	0.801176	0.307107	0.161146	/
NDRG1	0.805882	0.0978135	0.0599316	/
CTNNB1	0.812287	0.19172	0.0804917	/
CNOT6L	0.812291	0.160139	0.112248	/
STAT3	0.821176	0.334897	0.196643	/
DEFB126	0.827778	0.249923	0.13628	/
IGSF11	0.829146	0.283241	0.146335	/
BAIAP2	0.835227	0.248446	0.134788	/
TANK (TRAF2)	0.843774	0.23579	0.171108	/
SMURF1	0.847561	0.197254	0.111059	/
CTGF	0.851562	0.292578	0.247153	/
CNOT2	0.869863	0.0629616	0.0313846	/
ARHGEF7	0.884639	0.104497	0.13685	/
GNG8	0.887671	0.245651	0.26547	/
HSPCA	0.888737	0.205921	0.200396	/
SMAD5	0.894517	0.194798	0.289697	/
TNFRSF10D	0.89589	0.20453	0.267054	/
NDUFB4	0.904142	0.155903	0.182023	/
BCL7A	0.90625	0.0557427	0.156363	/
AP3B1	0.915405	0.318091	0.336899	/
TRIM42	0.919245	0.185877	0.291236	/
CD81	0.920671	0.226946	0.561784	/
SH3TC1	0.920721	0.293824	0.286937	/
UBE2M	0.923507	0.217972	0.624692	/
RAC1	0.923704	0.294632	0.298431	/
ROBO1	0.925	0.266749	0.356337	/
SPCS3	0.928571	0.158758	0.241688	/
SRRM2	0.931429	0.0923889	0.20717	/
RPS6KL1	0.941667	0.159691	0.29462	/
RGR	0.943574	0.167014	0.317186	/
CPD	0.946974	0.341219	0.412319	/
RAB10	0.949315	0.0904589	0.239161	/
RSAD2	0.952549	0.158943	0.150429	/
TRRAP	0.955793	0.372685	0.407278	/
FOXA2	0.957447	0.210325	0.387278	/
RIT1	0.958621	0.190236	0.370795	/
CCL26	0.960804	0.243897	0.391294	/
STK22C	0.964286	0.275533	0.396879	/
CSF3R	0.965753	0.074442	0.305723	/
NIK	0.978125	0.238083	0.451202	/
CCDC8	0.979882	0.241178	0.436276	/
CSNK1A1L	0.989362	0.221305	0.474198	/
TRIM46	0.991667	0.0825192	0.450364	/
ACBD3	1	0.118157	0.5	/
PROX1	1.00781	0.2473	0.490927	/
VAMP1	1.01667	0.183181	0.427682	/
TLK2	1.01882	0.120581	0.440438	/
HIPK3	1.01897	0.249062	0.435254	/
HPX	1.02766	0.364787	0.442783	/
RAB11A	1.03014	0.0993269	0.329587	/
CTNNAL1	1.03015	0.356412	0.435536	/
TNFRSF18	1.03082	0.275371	0.408019	/
ARRDC2	1.03493	0.136047	0.349392	/
USP51	1.03529	0.239629	0.412755	/
SUV420H1	1.03882	0.304653	0.414921	/
PLB1	1.04138	0.207103	0.376094	/
CYBA	1.05808	0.126747	0.256169	/
MMP11	1.06098	0.104284	0.252753	/
RNF207	1.06306	0.312016	0.342968	/
PNO1	1.06383	0.307753	0.358157	/
GLG1	1.06439	0.165198	0.242834	/
IL17RB	1.07857	0.13609	0.222466	/
VTN	1.08448	0.324818	0.301653	/
TRAPPC5	1.0846	0.26723	0.323317	/
CDKL5	1.09286	0.399202	0.326279	/
RNF31	1.09384	0.392662	0.308767	/
IREB2	1.09909	0.234593	0.231219	/
MAVS	1.10088	0.285425	0.249069	/
AP1GBP1	1.11277	0.273054	0.248812	/
CDH1	1.12179	0.155132	0.073981	/
RYK	1.12824	0.194002	0.208829	/
APOBEC3B	1.13103	0.158302	0.111247	/
ROCK2	1.15091	0.237115	0.138395	/
MAP4	1.1622	0.0885302	0.0446865	/
RBM9	1.16686	0.138984	0.0617551	/
IDE	1.17549	0.212396	0.0771758	/
PARP11	1.17571	0.356055	0.175753	/
ARHGAP22	1.17765	0.331748	0.193094	/
PTHR1	1.1906	0.362766	0.165	/
MYO3A	1.1931	0.337123	0.137183	/
DOCK3	1.20828	0.209136	0.0599675	/
PACE-1 (SCYL3)	1.20862	0.287044	0.0944408	/
HNRPK	1.22069	0.369666	0.125	/
SIK2 (SNF1LK2)	1.24138	0.270077	0.0604859	/
SPCS1	1.24483	0.55547	0.182838	/
SRI	1.28464	0.19746	0.025041	/
SPCS2	1.31466	0.289949	0.0324952	/
ART5	1.32639	0.46848	0.0854008	/
IKBKE	1.33333	0.196538	0.0122494	/
TM6SF2	1.34483	0.213281	0.0139531	/
CX3CL1	1.35139	0.118321	0.00129305	/
E2F1	1.3574	0.180866	0.00575378	/
IRF3	1.36944	0.393279	0.0554004	/
UBE2E3	1.40353	0.485759	0.0722871	/
MMP9	1.40488	0.47331	0.0543094	/
SREBP1	1.41155	0.268705	0.00643462	/
UBE1L	1.45694	0.303552	0.0076438	/
APC2	1.46575	0.44452	0.0420992	/
USP16	1.52982	0.324301	0.0064635	Antiviral
NEMO	1.55318	0.0624505	1.71725e-05	Antiviral
STAT1	1.56173	0.169264	0.000119271	Antiviral
IL10RB	1.56958	0.154785	0.000190929	Antiviral
IFITM3	1.57709	0.276032	0.00544708	Antiviral
MYD88	1.61914	0.379384	0.0159959	Antiviral
ECT2	1.62545	0.245909	0.00071554	Antiviral
IMPDH1	1.69798	0.161325	3.15872e-05	Antiviral
PLEK2	1.70175	0.513589	0.0100611	Antiviral
IFITM2	1.7257	0.264409	0.00142683	Antiviral
ZNF337	1.78824	0.287002	0.00114495	Antiviral
RIPK2	1.79278	0.383935	0.00106797	Antiviral
PDAP1	1.83056	0.241243	0.000263264	Antiviral
OTUB1	1.84302	0.217943	0.0082484	Antiviral
PTPRH	1.85256	0.0388952	6.62987e-08	Antiviral
RELA	1.85821	0.147848	0.000189874	Antiviral
RELB	1.90108	0.48676	0.00185301	Antiviral
ERBB2	1.90625	0.192042	7.03605e-05	Antiviral
NFKB2	2.18843	0.411115	0.000582619	Antiviral
GNAZ	2.32632	0.824057	0.00389092	Antiviral
NFKB1	2.44912	0.933591	0.00455574	Antiviral
TGFBR1	2.47222	1.07789	0.00883422	Antiviral
PTK9 (TWF1)	2.85614	0.602575	8.60309e-05	Antiviral
CXCL12	3.00702	0.416939	4.95361e-06	Antiviral
* Average RLuc values from quintuplicate wells normalized to siNT control that is set at 1
Relative values ≤0.5 (Proviral) or ≥1.5 (Antiviral) are shown in dark blue or red, respectively; values ≤0.65 and >0.5 (Marginal Proviral) are shown in light blue; P values <0.05 are in bold
