# Supplementary material for: Integrative Functional Genomics of Hepatitis C Virus Infection Identifies Host Dependencies in Complete Viral Replication Cycle
Source: PLoS Pathog. 2014 May 22;10(5):e1004163. doi: 10.1371/journal.ppat.1004163 (PMC4095987; doi:10.1371/journal.ppat.1004163)
Supplement: Table S6 — HCV IRES-mediated translation assay. (XLS) [file ppat.1004163.s013.xls]

## Sheet: IRES-Luc (Alphabetically)
Gene Symbol	HCV IRES-mediated Translation Assay			IRES Hit
	Average*	SD	P vlaue
ABCB6	1.33976	0.147971	0.0017406	/
APOBEC2	0.930964	0.221055	0.274351	/
BCL9L	1.40118	0.296962	0.00945122	/
CD3E	0.803046	0.0997921	0.00932401	/
CEBPD	0.84264	0.110567	0.0276508	/
CHKA	0.97064	0.0325199	0.0903919	/
CNOT1	1.09216	0.0530586	0.147015	/
CRLF2	0.68934	0.0945853	0.000726487	/
CRLF3	0.571319	0.0865441	4.10876e-05	Proviral (marginal)
CTSF	0.852008	0.104505	0.0251219	/
CXCL12	1.24641	0.225296	0.0888753	/
DDX26	0.869216	0.175302	0.0923417	/
DDX3X	0.563289	0.0232453	5.41301e-06	Proviral (marginal)
DDX6	0.767066	0.127946	0.00302864	/
DGAT1	1.02868	0.323862	0.426245	/
DNMT1	0.878443	0.131304	0.0484816	/
ECT2	0.791903	0.126971	0.0179974	/
EIF3S6	1.43633	0.212746	0.0015646	/
ERBB2	1.14734	0.136858	0.0566138	/
FBLN5	0.593491	0.0692775	7.22382e-06	Proviral (marginal)
FKBPL	0.61716	0.106931	7.31677e-05	Proviral (marginal)
FLT4	0.657988	0.0971748	0.00010103	Proviral (marginal)
GCAT	1.06048	0.264275	0.311883	/
GNAZ	1.18292	0.0762122	0.16138	/
GNB2L1	1.20576	0.184511	0.124362	/
GPR145	0.882751	0.165479	0.275548	/
GPR153	1.70299	0.51072	0.00774363	Antiviral
GPSN2	1.26952	0.262994	0.046153	/
GSPT1	1.08319	0.297577	0.302937	/
GTF3A	0.788034	0.104224	0.0231019	/
HAS1	1.47977	0.236429	0.00319989	/
HEXA	1.08899	0.168187	0.163388	/
IFITM2	2.35214	0.32088	1.68213e-05	Antiviral
IFITM3	1.58775	0.129205	0.000493527	Antiviral
IGFBP6	0.453561	0.0997639	0.00013939	Proviral
IL10RB	1.54518	0.199799	0.00170361	Antiviral
IMP4	0.980627	0.0974176	0.413827	/
IMPDH1	1.14593	0.0741757	0.382417	/
ITGA7	0.971856	0.0655477	0.253936	/
KIAA1904	1.46126	0.11666	0.000162583	/
MAP3K6	1.20122	0.162128	0.0300388	/
MAPK1	0.558774	0.0512338	2.59979e-06	Proviral (marginal)
MARK3	0.461838	0.060305	8.80605e-07	Proviral
MVD	1.43651	0.0746853	8.06984e-05	/
MYD88	1.1704	0.274242	0.182372	/
NEK4	0.98783	0.198363	0.455376	/
NEMO	1.36578	0.266936	0.0328572	/
NFKB1	1.00162	0.121547	0.492001	/
NFKB2	0.770953	0.182785	0.0548165	/
NOL6	0.32806	0.0989498	2.36813e-06	Proviral
OSBP	1.11902	0.0412898	0.0178777	/
OTUB1	1.77439	0.213984	3.93205e-05	Antiviral
PDAP1	1.20677	0.21496	0.0972001	/
PIAS1	0.388324	0.0312697	4.74736e-07	Proviral
PIK4CA	0.781058	0.081297	0.001195	/
PLEK2	2.25574	0.232953	1.90857e-06	Antiviral
PRKRIP1	0.873446	0.0447522	0.0151029	/
PTK2B	1.06591	0.283898	0.31736	/
PTK9	1.08494	0.101336	0.216778	/
PTPRH	0.781836	0.301835	0.115347	/
RAB5A	0.676958	0.0891553	0.0049307	/
RAB9P40	0.439983	0.0626596	0.00013267	Proviral
RBP4	1.2221	0.135692	0.0401692	/
RELA	1.13186	0.0280806	0.12105	/
RELB	1.15593	0.227566	0.0978616	/
RGPD5	0.637883	0.0600018	1.6779e-05	Proviral (marginal)
RIPK2	1.55063	0.295351	0.00265519	Antiviral
SMAD6	0.423955	0.0355303	1.72895e-07	Proviral
SNRPD1	0.730919	0.0432697	6.79974e-05	/
STAT1	1.77647	0.162425	0.000193028	Antiviral
TAZ	0.990863	0.306112	0.474882	/
TFAP2A	1.35948	0.131249	0.0106246	/
TGFBR1	1.32157	0.199167	0.0270348	/
TNFRSF10C	0.855556	0.0808254	0.126041	/
TNRC11	1.82026	0.122538	8.36294e-05	Antiviral
TWIST1	1.14477	0.100051	0.0248105	/
UBE2J1	1.32099	0.0657149	0.0181028	/
UBE2S	1.40327	0.170242	0.00865854	/
USP11	0.481398	0.0447266	7.89192e-05	Proviral
USP16	0.859465	0.212738	0.0855406	/
UTP14A	1.11702	0.285356	0.20768	/
WIF1	0.884884	0.132297	0.0775924	/
ZNF337	0.954491	0.191015	0.179419	/
* Average FLuc values from quintuplicate wells normalized to siNT control that is set at 1
Relative values ≤0.5 (Proviral) or ≥1.5 (Antiviral) are shown in dark blue or red, respectively; values ≤0.65 and >0.5 (Marginal Proviral) are shown in light blue; P values <0.05 are in bold

## Sheet: HCV IRES-Luc Assay
Gene Symbol	HCV IRES-mediated Translation Assay			IRES Hit
	Average*	SD	P vlaue
NOL6	0.32806	0.0989498	2.36813e-06	Proviral
PIAS1	0.388324	0.0312697	4.74736e-07	Proviral
SMAD6	0.423955	0.0355303	1.72895e-07	Proviral
RAB9P40	0.439983	0.0626596	0.00013267	Proviral
IGFBP6	0.453561	0.0997639	0.00013939	Proviral
MARK3	0.461838	0.060305	8.80605e-07	Proviral
USP11	0.481398	0.0447266	7.89192e-05	Proviral
MAPK1	0.558774	0.0512338	2.59979e-06	Proviral (marginal)
DDX3X	0.563289	0.0232453	5.41301e-06	Proviral (marginal)
CRLF3	0.571319	0.0865441	4.10876e-05	Proviral (marginal)
FBLN5	0.593491	0.0692775	7.22382e-06	Proviral (marginal)
FKBPL	0.61716	0.106931	7.31677e-05	Proviral (marginal)
RGPD5	0.637883	0.0600018	1.6779e-05	Proviral (marginal)
FLT4	0.657988	0.0971748	0.00010103	Proviral (marginal)
RAB5A	0.676958	0.0891553	0.0049307	/
CRLF2	0.68934	0.0945853	0.000726487	/
SNRPD1	0.730919	0.0432697	6.79974e-05	/
DDX6	0.767066	0.127946	0.00302864	/
NFKB2	0.770953	0.182785	0.0548165	/
PIK4CA	0.781058	0.081297	0.001195	/
PTPRH	0.781836	0.301835	0.115347	/
GTF3A	0.788034	0.104224	0.0231019	/
ECT2	0.791903	0.126971	0.0179974	/
CD3E	0.803046	0.0997921	0.00932401	/
CEBPD	0.84264	0.110567	0.0276508	/
CTSF	0.852008	0.104505	0.0251219	/
TNFRSF10C	0.855556	0.0808254	0.126041	/
USP16	0.859465	0.212738	0.0855406	/
DDX26	0.869216	0.175302	0.0923417	/
PRKRIP1	0.873446	0.0447522	0.0151029	/
DNMT1	0.878443	0.131304	0.0484816	/
GPR145	0.882751	0.165479	0.275548	/
WIF1	0.884884	0.132297	0.0775924	/
APOBEC2	0.930964	0.221055	0.274351	/
ZNF337	0.954491	0.191015	0.179419	/
CHKA	0.97064	0.0325199	0.0903919	/
ITGA7	0.971856	0.0655477	0.253936	/
IMP4	0.980627	0.0974176	0.413827	/
NEK4	0.98783	0.198363	0.455376	/
TAZ	0.990863	0.306112	0.474882	/
NFKB1	1.00162	0.121547	0.492001	/
DGAT1	1.02868	0.323862	0.426245	/
GCAT	1.06048	0.264275	0.311883	/
PTK2B	1.06591	0.283898	0.31736	/
GSPT1	1.08319	0.297577	0.302937	/
PTK9	1.08494	0.101336	0.216778	/
HEXA	1.08899	0.168187	0.163388	/
CNOT1	1.09216	0.0530586	0.147015	/
UTP14A	1.11702	0.285356	0.20768	/
OSBP	1.11902	0.0412898	0.0178777	/
RELA	1.13186	0.0280806	0.12105	/
TWIST1	1.14477	0.100051	0.0248105	/
IMPDH1	1.14593	0.0741757	0.382417	/
ERBB2	1.14734	0.136858	0.0566138	/
RELB	1.15593	0.227566	0.0978616	/
MYD88	1.1704	0.274242	0.182372	/
GNAZ	1.18292	0.0762122	0.16138	/
MAP3K6	1.20122	0.162128	0.0300388	/
GNB2L1	1.20576	0.184511	0.124362	/
PDAP1	1.20677	0.21496	0.0972001	/
RBP4	1.2221	0.135692	0.0401692	/
CXCL12	1.24641	0.225296	0.0888753	/
GPSN2	1.26952	0.262994	0.046153	/
UBE2J1	1.32099	0.0657149	0.0181028	/
TGFBR1	1.32157	0.199167	0.0270348	/
ABCB6	1.33976	0.147971	0.0017406	/
TFAP2A	1.35948	0.131249	0.0106246	/
NEMO	1.36578	0.266936	0.0328572	/
BCL9L	1.40118	0.296962	0.00945122	/
UBE2S	1.40327	0.170242	0.00865854	/
EIF3S6	1.43633	0.212746	0.0015646	/
MVD	1.43651	0.0746853	8.06984e-05	/
KIAA1904	1.46126	0.11666	0.000162583	/
HAS1	1.47977	0.236429	0.00319989	/
IL10RB	1.54518	0.199799	0.00170361	Antiviral
RIPK2	1.55063	0.295351	0.00265519	Antiviral
IFITM3	1.58775	0.129205	0.000493527	Antiviral
GPR153	1.70299	0.51072	0.00774363	Antiviral
OTUB1	1.77439	0.213984	3.93205e-05	Antiviral
STAT1	1.77647	0.162425	0.000193028	Antiviral
TNRC11	1.82026	0.122538	8.36294e-05	Antiviral
PLEK2	2.25574	0.232953	1.90857e-06	Antiviral
IFITM2	2.35214	0.32088	1.68213e-05	Antiviral
* Average FLuc values from quintuplicate wells normalized to siNT control that is set at 1
Relative values ≤0.5 (Proviral) or ≥1.5 (Antiviral) are shown in dark blue or red, respectively; values ≤0.65 and >0.5 (Marginal Proviral) are shown in light blue; P values <0.05 are in bold
