# Supplementary material for: Integrative Functional Genomics of Hepatitis C Virus Infection Identifies Host Dependencies in Complete Viral Replication Cycle
Source: PLoS Pathog. 2014 May 22;10(5):e1004163. doi: 10.1371/journal.ppat.1004163 (PMC4095987; doi:10.1371/journal.ppat.1004163)
Supplement: Table S7 — HCV single cycle infection assay. (XLS) [file ppat.1004163.s014.xls]

## Sheet: Core assembly defective virus
Entrez Gene Symbol	HCV Single Cycle Infection Assay			HCV Core-assembly Defective Virus Infection Hit
Entrez Gene Symbol	Average Normalized Luc Values (Ratio*)	SD	P Value
CD81	0.0645412	0.0154265	4.70178e-05	Positive Control
PIK4CA	0.0271866	0.0074595	3.71301e-06	Positive Control
RAB5A	0.261498	0.0622825	2.53738e-06	Positive Control
RAB9P40	0.0100465	0.00899847	1.15937e-07	Positive Control
ROCK2	0.44392	0.0306405	0.000230841	Positive Control
PNO1	0.0588269	0.0207662	1.87161e-07	Proviral
FOXA2	0.0997096	0.050916	4.28141e-07	Proviral
TRAPPC5	0.150355	0.0422703	1.25484e-07	Proviral
PPP2R1A	0.219539	0.066243	2.85296e-05	Proviral
RGR	0.232607	0.0568733	1.66924e-06	Proviral
TM6SF2	0.267692	0.0340925	2.9171e-05	Proviral
RPS6KL1	0.374219	0.0433829	1.38152e-06	Proviral
TRIM42	0.375923	0.115211	0.000268778	Proviral
UBE2M	0.378309	0.138756	0.00326067	Proviral
CHUK	0.725627	0.124297	0.00223417	/
PTHR1	1.01245	0.211069	0.925043	/
ARHGAP22	1.1357	0.218825	0.330476	/
PLB1	1.44453	0.259613	0.0155103	/
* Average normalized Luc values from quintuplicate wells, as compared to siNT control (as 1)
Relative values ≤0.5 (Proviral) are shown in blue; P values <0.05 are in bold
