# Supplementary material for: Integrative Functional Genomics of Hepatitis C Virus Infection Identifies Host Dependencies in Complete Viral Replication Cycle
Source: PLoS Pathog. 2014 May 22;10(5):e1004163. doi: 10.1371/journal.ppat.1004163 (PMC4095987; doi:10.1371/journal.ppat.1004163)
Supplement: Table S8 — Summary_all life cycle stages. (XLS) [file ppat.1004163.s015.xls]

## Sheet: Complete (205)_Alphabetically
Relavant HCV Life Cycle Stages	Entrez Gene Symbol	Entrez Gene ID	Genbank Acc. No.	Gene Name	Primary siRNA Screen*					Viral Entry Assay				HCV Replicon Assay			HCVcc Assays					HCV Single Cycle Infection Assay
					Primary Screen (siGENOME SMARTpools)		Cherry Picking (siGENOME - set of 4)
					Hit	Core Staining (Part-one, Part-two)	Hit	Core Staining (Part-one, Part-two)		HCVpp Hit	VSV-Gpp Hit	MLVpp Hit		Subgenomic Replicon Hit	IRES-mediated Translation Hit		Core Staining		HCV RNA Quantification			Core-assembly Defective Virus Infection Hit
																	Part-One Hit	Part-Two Hit	Intracellular Hit	Extracellular Hit
Assembly/Secretion	ABCB6	10058	NM_005689	ATP-binding cassette, sub-family B (MDR/TAP), member 6	Proviral	Down (two)	Proviral (Part two)	Down (two)		/	/			Proviral (marginal)	/		/	/	Antiviral	Proviral (marginal)
X	ABCE1	6059	NM_002940	ATP-binding cassette, sub-family E (OABP), member 1	Proviral	Down (one)	0.25	Down (one, two)		/	/			/			/	Proviral (marginal)	/	/
X	ACBD3	64746	NM_022735	acyl-Coenzyme A binding domain containing 3	Antiviral	Up (one, two)	0.25	Up (one, two)		/	/			/			/	Proviral (marginal)	Antiviral (marginal)	/
X	ADFP	123	NM_001122	adipose differentiation-related protein	Proviral	Down (one, two)	0.25	Down (one, two)		/	/			/			Antiviral	/	/	/
Assembly/Secretion	AP1GBP1	11276	NM_007247	AP1 gamma subunit binding protein 1	Proviral	Down (two)	Proviral (Part one)	Down (one, two)		/	/			/			/	Proviral (marginal)	Proviral (marginal)	Proviral
Assembly/Secretion	AP3B1	8546	NM_003664	adaptor-related protein complex 3, beta 1 subunit	Proviral	Down (one, two)	Proviral (Part one)	Down (one, two)		/	/			/			/	/	/	Proviral
X	APC2	10297	NM_005883	adenomatosis polyposis coli 2	Antiviral (Part one) Proviral (Part two)	Up (one), Down (two)	Proviral (Part two)	Down (two)		/	/			/			/	/	/	/
RNA Replication	APOBEC2	10930	NM_006789	apolipoprotein B mRNA editing enzyme, catalytic polypeptide-like 2	Proviral	Down (one, two)	0.25	Down (one, two)		/	/			Proviral	/		/	Proviral (marginal)	Antiviral	Proviral (marginal)
X	APOBEC3B	9582	NM_004900	apolipoprotein B mRNA editing enzyme, catalytic polypeptide-like 3B	X	Up (two)	X	X		/	/			/			/	Proviral	Proviral (marginal)	/
Assembly/Secretion	APOE	348	NM_000041	apolipoprotein E	Proviral	Down (two)	Proviral (Part two)	Down (two)		/	/			/			/	Proviral	/	Proviral
Assembly/Secretion	ARHGAP22	58504	NM_021226	Rho GTPase activating protein 22	Proviral	Down (one, two)	Proviral (Part one)	Down (one, two)		/	/			/			/	Proviral (marginal)	Proviral	Proviral (marginal)		/
Entry	ARHGEF7	8874	NM_003899	Rho guanine nucleotide exchange factor (GEF) 7	Antiviral	Up (one, two)	Antiviral (Part one)	Up (one, two)		Proviral	Proviral	Proviral		/			Proviral	Proviral	Proviral (marginal)	Proviral
Entry	ARRDC2	27106	NM_015683	arrestin domain containing 2	Proviral	Down (one, two)	Proviral (Part one)	Down (one, two)		Proviral	Proviral	Proviral		/			Proviral	Proviral	Proviral	Proviral
X	ART5	116969	NM_053017	ADP-ribosyltransferase 5	Antiviral	Up (one, two)	0.25	Up (one, two)		/	/			/			/	/	Antiviral (marginal)	/
X	BAIAP2	10458	NM_006340	BAI1-associated protein 2	Proviral	Down (one)	0.25	Down (one, two)		/	/			/			/	/	/	Proviral
X	BCL7A	605	NM_020993	B-cell CLL/lymphoma 7A	Proviral	Down (one)	0.25	Down (one, two)		/	/			/			/	/	/	/
X	BCL9L	283149	NM_182557	B-cell CLL/lymphoma 9-like	Proviral	Down (one, two)	0.25	Down (one, two)		/	/			Proviral (marginal)	/		/	/	Proviral (marginal)	/
Assembly/Secretion	C1QA	712	NM_015991	complement component 1, q subcomponent, A chain	Proviral	Down (one, two)	0.25	Down (one, two)		/	/			/			/	Proviral	Antiviral (marginal)	Proviral
Assembly/Secretion	C1QB	713	NM_000491	complement component 1, q subcomponent, B chain	Proviral	Down (one, two)	0.25	Down (one, two)		/	/			/			/	Proviral	Antiviral	Proviral
Assembly/Secretion	CCDC8	83987	NM_032040	coiled-coil domain containing 8	Proviral	Down (one, two)	Proviral (Part one)	Down (one, two)		/	/			/			/	Proviral	/	Proviral
Assembly/Secretion	CCL26	10344	NM_006072	chemokine (C-C motif) ligand 26	Antiviral (Part one) Proviral (Part two)	Up (one), Down (two)	Proviral (Part two)	Down (two)		/	/			/			/	Proviral	/	Proviral
Assembly/Secretion	CCL3L1	6349	NM_021006	chemokine (C-C motif) ligand 3-like 1	Proviral	Down (one, two)	0.25	Down (one, two)		/	/			/			/	Proviral (marginal)	/	Proviral
RNA Replication	CD3E	916	NM_000733	CD3e molecule, epsilon	Proviral	Down (one, two)	0.25	Down (one, two)		/	/			Proviral	/		Proviral	Proviral	Proviral	Proviral
Entry	CD81	975	NM_004356	CD81 molecule	Proviral	Down (one, two)	Proviral (Part one)	Down (one, two)		Proviral	/	/		/	/		Proviral	Proviral	Proviral	Proviral		Proviral
Assembly/Secretion	CDCA3	83461	NM_031299	cell division cycle associated 3	Proviral	Down (two)	Proviral (Part two)	Down (two)		/	/			/			/	Proviral	/	Proviral
Entry	CDH1	999	NM_004360	cadherin 1, type 1, E-cadherin (epithelial)	Proviral	Down (one)	Proviral (Part one)	Down (one, two)		Proviral	/	/		/			Proviral	Proviral (marginal)	Proviral	Proviral
X	CDKL5	6792	NM_003159	cyclin-dependent kinase-like 5	Proviral	Down (two)	Proviral (Part one)	Down (one, two)		/	/			/			/	/	/	Antiviral
RNA Replication	CEBPD	1052	NM_005195	CCAAT/enhancer binding protein (C/EBP), delta	Proviral	Down (one)	0.25	Down (one, two)		/	/			Proviral	/		Proviral	Proviral	Proviral	Proviral
Entry; RNA Replication	CHKA	1119	NM_001277	choline kinase alpha	Proviral	Down (one)	Proviral (Part one)	Down (one, two)		Proviral	/	/		Proviral	/		Proviral	Proviral	Proviral	Proviral
Assembly/Secretion	CHUK	1147	NM_001278	conserved helix-loop-helix ubiquitous kinase	Proviral	Down (one, two)	Proviral (Part one)	Down (one, two)		/	/			/			Proviral	Proviral	Proviral	Proviral		/
Assembly/Secretion	CLSTN1	22883	NM_014944	calsyntenin 1	Proviral	Down (one, two)	Proviral (Part one)	Down (one, two)		/	/			/			Proviral	Proviral	/	Proviral
Entry; RNA Replication	CNOT1	23019	NM_016284	CCR4-NOT transcription complex, subunit 1	Proviral	Down (one, two)	Proviral (Part one)	Down (one, two)		Proviral	Proviral	Proviral		Proviral	/		Proviral	Proviral	Proviral	Proviral
Entry	CNOT2	4848	NM_014515	CCR4-NOT transcription complex, subunit 2	Proviral	Down (one, two)	Proviral (Part one)	Down (one, two)		Proviral	Proviral	Proviral		/			Proviral	Proviral	Proviral	Proviral
Entry	CNOT3	4849	NM_014516	CCR4-NOT transcription complex, subunit 3	Proviral	Down (one)	Proviral (Part one)	Down (one, two)		Proviral	Proviral	Proviral		/			Proviral	Proviral	Proviral	Proviral
X	CNOT6L	246175	NM_144571	CCR4-NOT transcription complex, subunit 6-like	Proviral	Down (one, two)	Proviral (Part one)	Down (one, two)		/	/			/			/	Proviral (marginal)	/	/
X	CPD	1362	NM_001304	carboxypeptidase D	Antiviral	Up (two)	0.25	Up (two)		/	/			/			/	Proviral (marginal)	Antiviral	Proviral
RNA Replication	CRLF2	64109	NM_022148	cytokine receptor-like factor 2	Proviral	Down (one, two)	0.25	Down (one, two)		/	/			Proviral	/		Proviral	Proviral	Proviral (marginal)	Proviral
X	CRLF3	51379	NM_015986	cytokine receptor-like factor 3	Antiviral	Up (two)	0.25	Up (two)		/	/			Proviral (marginal)	Proviral (marginal)		/	/	/	Antiviral
X	CSF3R	1441	NM_000760	colony stimulating factor 3 receptor (granulocyte)	Antiviral	Up (one, two)	Antiviral (Part two)	Up (two)		/	/			/			/	/	/	Proviral
Assembly/Secretion	CSNK1A1L	122011	NM_145203	casein kinase 1, alpha 1-like	Proviral	Down (two)	Proviral (Part one)	Down (one, two)		/	/			/			/	Proviral	/	/
X	CTGF	1490	NM_001901	connective tissue growth factor	Proviral	Down (two)	Proviral (Part one)	Down (one, two)		/	/			/			/	/	/	/
X	CTNNAL1	8727	NM_003798	catenin (cadherin-associated protein), alpha-like 1	Antiviral	Up (one, two)	0.25	Up (one, two)		/	/			/			/	Proviral	Antiviral (marginal)	Proviral (marginal)
Assembly/Secretion	CTNNB1	1499	NM_001904	catenin (cadherin-associated protein), beta 1, 88kDa	X	X	X	X		/	/			/			/	/	/	Antiviral
RNA Replication	CTSF	8722	NM_003793	cathepsin F	Proviral	Down (one, two)	Proviral (Part one)	Down (one, two)		/	/			Proviral (marginal)	/		Proviral	Proviral	Proviral	Proviral
Assembly/Secretion	CX3CL1	6376	NM_002996	chemokine (C-X3-C motif) ligand 1	Proviral	Down (one, two)	Proviral (Part one)	Down (one, two)		/	/			/			/	Proviral (marginal)	/	/
RNA Replication	CXCL12	6387	NM_000609	chemokine (C-X-C motif) ligand 12 (stromal cell-derived factor 1)	Antiviral	Up (one, two)	0.25	Up (one, two)		/	/			Antiviral	/		/	Proviral (marginal)	Antiviral (marginal)	/
Entry	CYBA	1535	NM_000101	cytochrome b-245, alpha polypeptide	Proviral	Down (one, two)	Proviral (Part one)	Down (one, two)		Proviral	/	/		/			Proviral	Proviral	Proviral (marginal)	Proviral
X	DDOST	1650	NM_005216	dolichyl-diphosphooligosaccharide-protein glycosyltransferase	Proviral	Down (two)	Proviral (Part two)	Down (two)		/	/			/			/	/	/	/
RNA Replication	DDX26	26512	NM_001039938	integrator complex subunit 6	X	X	X	X		/	/			Proviral	/		Proviral	Proviral	Proviral	Proviral (marginal)
Entry; RNA Replication	DDX3X	1654	NM_001356	DEAD (Asp-Glu-Ala-Asp) box polypeptide 3, X-linked	Proviral	Down (two)	Proviral (Part one)	Down (one, two)		Proviral	Proviral	Proviral		Proviral	Proviral (marginal)		Proviral	Proviral	Proviral	Proviral
RNA Replication	DDX6	1656	NM_004397	DEAD (Asp-Glu-Ala-Asp) box polypeptide 6	Proviral	Down (one, two)	0.25	Down (one, two)		/	/			Proviral	/		Proviral	Proviral	Proviral	Proviral
Assembly/Secretion	DEFB126	81623	NM_030931	defensin, beta 126	Proviral	Down (one, two)	Proviral (Part one)	Down (one, two)		/	/			/			/	Proviral	Antiviral	Proviral
RNA Replication	DGAT1	8694	NM_012079	diacylglycerol O-acyltransferase homolog 1 (mouse)	Proviral	Down (one, two)	Proviral (Part one)	Down (one, two)		/	/			Proviral (marginal)	/		/	/	Proviral	/
RNA Replication	DNMT1	1786	NM_001379	DNA (cytosine-5-)-methyltransferase 1	Proviral	Down (one)	0.25	Down (one, two)		/	/			Proviral (marginal)	/		/	Proviral	/	Proviral
Assembly/Secretion	DOCK3	1795	NM_004947	dedicator of cytokinesis 3	Proviral	Down (one, two)	Proviral (Part one)	Down (one, two)		/	/			/			Antiviral	Proviral (marginal)	/	Proviral (marginal)
X	E2F1	1869	NM_005225	E2F transcription factor 1	Proviral	Down (one)	0.25	Down (one, two)		/	/			/			/	/	/	/
RNA Replication	ECT2	1894	NM_018098	epithelial cell transforming sequence 2 oncogene	Antiviral	Up (one, two)	0.25	Up (one, two)		/	/			Antiviral	/		Antiviral	/	Antiviral	Antiviral (marginal)
RNA Replication	EIF3S6	3646	NM_001568	eukaryotic translation initiation factor 3, subunit 6 48kDa	Proviral	Down (two)	0.25	Down (two)		/	/			Proviral	/		Antiviral	Proviral	/	Proviral
RNA Replication	ERBB2	2064	NM_004448	v-erb-b2 erythroblastic leukemia viral oncogene homolog 2, neuro/glioblastoma derived oncogene homolog (avian)	Antiviral	Up (one, two)	0.25	Up (one, two)		/	/			Antiviral	/		Antiviral	Proviral (marginal)	Antiviral	/
IRES-mediated Translation	FBLN5	10516	NM_006329	fibulin 5	Proviral	Down (one, two)	Proviral (Part one)	Down (one, two)		/	/			Proviral (marginal)	Proviral (marginal)		/	/	Proviral (marginal)	/
IRES-mediated Translation	FKBPL	63943	NM_022110	FK506 binding protein like	Proviral	Down (one, two)	0.25	Down (one, two)		/	/			Proviral (marginal)	Proviral (marginal)		Proviral	Proviral	Proviral (marginal)	Proviral
IRES-mediated Translation	FLT4	2324	NM_002020	fms-related tyrosine kinase 4	Proviral	Down (one, two)	Proviral (Part one)	Down (one, two)		/	/			Proviral	Proviral (marginal)		/	Proviral	/	Proviral
Undefined Early Stage	FOXA2	3170	NM_021784	forkhead box A2	Proviral	Down (one, two)	Proviral (Part one)	Down (one, two)		/	/			/			Proviral (marginal)	Proviral	Proviral (marginal)	Proviral		Proviral
X	FOXP3	50943	NM_014009	forkhead box P3	Proviral	Down (one)	0.25	Down (one, two)		/	/			/			/	/	Proviral (marginal)	/
RNA Replication	GCAT	23464	NM_014291	glycine C-acetyltransferase (2-amino-3-ketobutyrate coenzyme A ligase)	Proviral	Down (two)	Proviral (Part two)	Down (two)		/	/			Proviral (marginal)	/		/	/	/	/
Assembly/Secretion	GLG1	2734	NM_012201	golgi glycoprotein 1	X	Down (two)	X	X		/	/			/			/	Proviral	/	Proviral
RNA Replication	GNAZ	2781	NM_002073	guanine nucleotide binding protein (G protein), alpha z polypeptide	Antiviral	Up (one, two)	0.25	Up (one, two)		/	/			Antiviral	/		/	Proviral (marginal)	/	/
RNA Replication	GNB2L1	10399	NM_006098	guanine nucleotide binding protein (G protein), beta polypeptide 2-like 1	Proviral	Down (one, two)	Proviral (Part one)	Down (one, two)		/	/			Proviral	/		Proviral	Proviral	Proviral	Proviral
Assembly/Secretion	GNG8	94235	NM_033258	guanine nucleotide binding protein (G protein), gamma 8	Proviral	Down (one, two)	Proviral (Part one)	Down (one, two)		/	/			/			Proviral (marginal)	Proviral	/	Proviral
RNA Replication	GPR145 (MCHR2)	84539	NM_032503	melanin-concentrating hormone receptor 2	Proviral	Down (two)	Proviral (Part one)	Down (one, two)		/	/	/		Proviral	/		Proviral (marginal)	Proviral	Proviral	Proviral
RNA Replication	GPR153	387509	XM_291419	G protein-coupled receptor 153	Proviral	Down (one, two)	0.25	Down (one, two)		/	/			Proviral (marginal)	Antiviral		/	Proviral	Proviral (marginal)	Proviral
RNA Replication	GPSN2	9524	NM_004868	glycoprotein, synaptic 2	Proviral	Down (one)	Proviral (Part one)	Down (one, two)		/	/			Proviral	/		Proviral	Proviral	Proviral	Proviral (marginal)
RNA Replication	GSPT1	2935	NM_002094	G1 to S phase transition 1	Proviral	Down (one)	0.25	Down (one, two)		/	/			Proviral (marginal)	/		Proviral	Proviral	Proviral	/
RNA Replication	GTF3A	2971	NM_002097	general transcription factor IIIA	Proviral	Down (two)	Proviral (Part one)	Down (one, two)		/	/			Proviral	/		/	/	Proviral (marginal)	/
RNA Replication	HAS1	3036	NM_001523	hyaluronan synthase 1	Proviral	Down (one, two)	0.25	Down (one, two)		/	/			Proviral	/		Proviral	Proviral	Proviral	Proviral (marginal)
RNA Replication	HEXA	3073	NM_000520	hexosaminidase A (alpha polypeptide)	Proviral	Down (one, two)	0.25	Down (one, two)		/	/			Proviral (marginal)	/		/	Proviral	Proviral (marginal)	Proviral
Assembly/Secretion	HIPK3	10114	NM_005734	homeodomain interacting protein kinase 3	Proviral	Down (two)	Proviral (Part one)	Down (one, two)		/	/			/			/	Proviral	/	/
Entry; Assembly/Secretion	HNRPK	3190	NM_002140	heterogeneous nuclear ribonucleoprotein K	Antiviral	Up (two)	Antiviral (Part two)	Up (one, two)		Proviral	Proviral	Proviral		/			Proviral	Antiviral	Proviral	Antiviral
X	HPX	3263	NM_000613	hemopexin	Proviral	Down (one)	0.25	Down (one, two)		/	/			/			/	/	/	Antiviral
X	HSPCA	3320	NM_005348, NM_001017963	heat shock protein 90kDa alpha (cytosolic), class A member 1	X	X	X	X		/	/			/			/	/	/	/
Assembly/Secretion	IDE	3416	NM_004969	insulin-degrading enzyme	Proviral	Down (two)	0.25	Down (two)		/	/			/			/	Proviral	/	Proviral
IRES-mediated Translation	IFITM2	10581	NM_006435	interferon induced transmembrane protein 2 (1-8D)	Proviral	Down (one, two)	0.25	Down (one, two)		/	/			Antiviral	Antiviral		Antiviral	Proviral (marginal)	Antiviral	/
IRES-mediated Translation	IFITM3	10410	NM_021034	interferon induced transmembrane protein 3 (1-8U)	Proviral	Down (one, two)	Proviral (Part one)	Down (one, two)		/	/			Antiviral	Antiviral		Antiviral	/	Antiviral	/
IRES-mediated Translation	IGFBP6	3489	NM_002178	insulin-like growth factor binding protein 6	Antiviral	Up (two)	Antiviral (Part two)	Up (two)		/	/			Proviral	Proviral		/	/	Proviral	Proviral
X	IGSF11	152404	NM_152538	immunoglobulin superfamily, member 11	Proviral	Down (one, two)	Proviral (Part one)	Down (one, two)		/	/			/			/	/	/	Antiviral (marginal)
X	IGSF4D (CADM2)	253559	NM_153184	cell adhesion molecule 2	Proviral	Down (two)	Proviral (Part two)	Down (two)		/	/			/			Antiviral	/	/	/
Assembly/Secretion	IKBKE	9641	NM_014002	inhibitor of kappa light polypeptide gene enhancer in B-cells, kinase epsilon	X	X	X	X		/	/			/			/	Proviral (marginal)	Proviral (marginal)	Proviral
IRES-mediated Translation	IL10RB	3588	NM_000628	interleukin 10 receptor, beta	X	Up (one)	X	X		/	/			Antiviral	Antiviral		/	/	Antiviral	Antiviral
Assembly/Secretion	IL17RB	55540	NM_018725	interleukin 17 receptor B	Antiviral	Up (one, two)	Antiviral (Part one)	Up (one, two)		/	/			/			/	Proviral	/	Proviral
RNA Replication	IMP4	92856	NM_033416	IMP4, U3 small nucleolar ribonucleoprotein, homolog (yeast)	Proviral	Down (one, two)	Proviral (Part one)	Down (one, two)		/	/			Proviral (marginal)	/		Proviral	Proviral	Proviral (marginal)	Proviral (marginal)
RNA Replication	IMPDH1	3614	NM_000883	IMP (inosine monophosphate) dehydrogenase 1	Antiviral	Up (two)	Antiviral (Part two)	Up (two)		/	/			Antiviral	/		/	/	Antiviral	Antiviral
X	IREB2	3658	NM_004136	iron-responsive element binding protein 2	Proviral	Down (one, two)	0.25	Down (one, two)		/	/			/			/	/	/	Proviral (marginal)
Assembly/Secretion	IRF3	3661	NM_001571	interferon regulatory factor 3	Proviral	Down (one, two)	Proviral (Part one)	Down (one, two)		/	/			/			/	Proviral (marginal)	Proviral (marginal)	Proviral
RNA Replication	ITGA7	3679	NM_002206	integrin, alpha 7	Proviral	Down (one, two)	Proviral (Part one)	Down (one, two)		/	/			Proviral	/		/	Proviral	/	Proviral
X	ITGB1BP2	26548	NM_012278	integrin beta 1 binding protein (melusin) 2	Proviral	Down (one, two)	0.25	Down (one, two)		/	/			/			/	/	/	/
RNA Replication	KIAA1904 (LRRC62)	114794	XM_056282	leucine rich repeat containing 62	Proviral	Down (one, two)	0.25	Down (one, two)		/	/			Proviral (marginal)	/		/	Proviral	Proviral (marginal)	/
RNA Replication	MAP3K6	9064	NM_004672	mitogen-activated protein kinase kinase kinase 6	Proviral	Down (one, two)	0.25	Down (one, two)		/	/			Proviral (marginal)	/		/	/	Proviral (marginal)	/
Entry	MAP4	4134	NM_002375	microtubule-associated protein 4	Proviral	Down (one, two)	Proviral (Part one)	Down (one, two)		Proviral	Proviral	/		/			Proviral	Proviral (marginal)	Proviral	Proviral
IRES-mediated Translation	MAPK1	5594	NM_138957, NM_002745	mitogen-activated protein kinase 1	Proviral	Down (two)	Proviral (Part one)	Down (one, two)		/	/			Proviral (marginal)	Proviral (marginal)		/	Proviral	Proviral (marginal)	Proviral (marginal)
IRES-mediated Translation	MARK3	4140	NM_002376	MAP/microtubule affinity-regulating kinase 3	Proviral	Down (one, two)	Proviral (Part one)	Down (one, two)		/	/			Proviral (marginal)	Proviral		/	Proviral	Proviral	Proviral
X	MAVS	57506	NM_020746	mitochondrial antiviral signaling protein	X	X	X	X		/	/			/			/	Proviral (marginal)	Proviral (marginal)	Proviral (marginal)
X	MGC15476 (DACT3)	147906	NM_145056	dapper, antagonist of beta-catenin, homolog 3 (Xenopus laevis)	Proviral	Down (two)	Proviral (Part one)	Down (one, two)		/	/			/			/	/	/	/
X	MMP11	4320	NM_005940	matrix metallopeptidase 11 (stromelysin 3)	Antiviral	Up (one, two)	0.25	Up (one, two)		/	/			/			/	Proviral (marginal)	Antiviral (marginal)	/
X	MMP9	4318	NM_004994	matrix metallopeptidase 9 (gelatinase B, 92kDa gelatinase, 92kDa type IV collagenase)	Antiviral	Up (one, two)	0.25	Up (one, two)		/	/			/			/	Proviral (marginal)	/	Antiviral (marginal)
RNA Replication	MVD	4597	NM_002461	mevalonate (diphospho) decarboxylase	Proviral	Down (one, two)	0.25	Down (one, two)		/	/			Proviral	/		Proviral (marginal)	Proviral	Proviral (marginal)	Proviral (marginal)
RNA Replication	MYD88	4615	NM_002468	myeloid differentiation primary response gene (88)	X	X	X	X		/	/			Antiviral	/		/	/	Antiviral (marginal)	/
Assembly/Secretion	MYO3A	53904	NM_017433	myosin IIIA	Proviral	Down (two)	Proviral (Part one)	Down (one, two)		/	/			/			/	Proviral	Proviral (marginal)	/
Assembly/Secretion	NDRG1	10397	NM_006096	N-myc downstream regulated gene 1	Antiviral	Up (two)	0.25	Up (two)		/	/			/			/	Antiviral	/	Antiviral
X	NDUFB4	4710	NM_004547	NADH dehydrogenase (ubiquinone) 1 beta subcomplex, 4, 15kDa	Proviral	Down (two)	0.25	Down (two)		/	/			/			/	/	/	/
RNA Replication	NEK4	6787	NM_003157	NIMA (never in mitosis gene a)-related kinase 4	Proviral	Down (one, two)	0.25	Down (one, two)		/	/			Proviral (marginal)	/		/	Proviral	Proviral (marginal)	Proviral
RNA Replication	NEMO	8517	NM_003639	inhibitor of kappa light polypeptide gene enhancer in B-cells, kinase gamma	X	X	X	X		/	/			Antiviral	/		Antiviral	/	Antiviral	Antiviral
RNA Replication	NFKB1	4790	NM_003998	nuclear factor of kappa light polypeptide gene enhancer in B-cells 1	X	X	X	X		/	/			Antiviral	/		Antiviral	Proviral	Antiviral	Antiviral
RNA Replication	NFKB2	4791	NM_002502	nuclear factor of kappa light polypeptide gene enhancer in B-cells 2 (p49/p100)	X	X	X	X		Antiviral	Antiviral			Antiviral	/		Antiviral	/	Antiviral	Antiviral
Assembly/Secretion	NIK	9020	NM_003954	mitogen-activated protein kinase kinase kinase 14	X	X	X	X		/	/			/			/	Proviral	/	Proviral
IRES-mediated Translation	NOL6	65083	NM_022917	nucleolar protein family 6 (RNA-associated)	Proviral	Down (one, two)	Proviral (Part one)	Down (one, two)		/	/			Proviral	Proviral		Proviral (marginal)	/	Proviral	Proviral
RNA Replication	OSBP	5007	NM_002556	oxysterol binding protein	Proviral	Down (one)	Proviral (Part one)	Down (one, two)		/	/			Proviral (marginal)	/		Proviral	Proviral	Proviral	Proviral
IRES-mediated Translation	OTUB1	55611	NM_017670	OTU domain, ubiquitin aldehyde binding 1	Antiviral	Up (one, two)	Antiviral (Part one)	Up (one, two)		/	/			Antiviral	Antiviral		Antiviral	Proviral (marginal)	Antiviral	/
Assembly/Secretion	PACE-1 (SCYL3)	57147	NM_020423	SCY1-like 3 (S. cerevisiae)	Proviral	Down (one)	0.25	Down (one, two)		/	/			/			/	Proviral	/	Proviral (marginal)
Assembly/Secretion	PARP11	57097	NM_020367	poly (ADP-ribose) polymerase family, member 11	Proviral	Down (one, two)	Proviral (Part one)	Down (one, two)		/	/			/			/	Proviral	/	Proviral
X	PDAP1	11333	NM_014891	PDGFA associated protein 1	Proviral	Down (one, two)	0.25	Down (one, two)		/	/			Antiviral	/		Proviral	Proviral (marginal)	/	Proviral (marginal)
IRES-mediated Translation	PIAS1	8554	NM_016166	protein inhibitor of activated STAT, 1	X	X	X	X		/	/			Proviral	Proviral		Proviral	Proviral	Proviral	Proviral
Entry; RNA Replication	PIK4CA	5297	NM_002650	phosphatidylinositol 4-kinase, catalytic, alpha	Proviral	Down (one, two)	Proviral (Part one)	Down (one, two)		Proviral	Proviral	/		Proviral	/		Proviral	Proviral	Proviral	Proviral		Proviral
Assembly/Secretion	PLB1	151056	NM_153021	phospholipase B1	Proviral	Down (one, two)	Proviral (Part two)	Down (one, two)		/	/			/			Proviral	Proviral	Proviral (marginal)	/		/
IRES-mediated Translation	PLEK2	26499	NM_016445	pleckstrin 2	Proviral	Down (one, two)	0.25	Down (one, two)		/	/			Antiviral	Antiviral		/	Proviral	Antiviral	Proviral
Undefined Early Stage	PNO1	56902	NM_020143	partner of NOB1 homolog (S. cerevisiae)	Proviral	Down (one, two)	Proviral (Part one)	Down (one, two)		/	/			/			Proviral	Proviral	Proviral (marginal)	Proviral		Proviral
Undefined Early Stage	PPP2R1A	5518	NM_014225	protein phosphatase 2 (formerly 2A), regulatory subunit A , alpha isoform	Proviral	Down (one, two)	Proviral (Part one)	Down (one, two)		/	/			/			/	/	Proviral (marginal)	Proviral		Proviral
RNA Replication	PRKRIP1	79706	NM_024653	PRKR interacting protein 1 (IL11 inducible)	Proviral	Down (two)	Proviral (Part one)	Down (one, two)		/	/			Proviral (marginal)	/		/	/	/	Antiviral (marginal)
Assembly/Secretion	PROX1	5629	NM_002763	prospero-related homeobox 1	Proviral	Down (one, two)	Proviral (Part one)	Down (one, two)		/	/			/			/	Proviral	Antiviral	Proviral
Assembly/Secretion	PTHR1	5745	NM_000316	parathyroid hormone receptor 1	Proviral	Down (one, two)	Proviral (Part one)	Down (one, two)		/	/			/			Proviral	Proviral	Proviral (marginal)	Proviral		/
RNA Replication	PTK2B	2185	NM_004103	PTK2B protein tyrosine kinase 2 beta	Proviral	Down (one, two)	0.25	Down (one, two)		/	/			Proviral (marginal)	/		/	Proviral	Proviral (marginal)	/
X	PTK9 (TWF1)	5756	NM_002822	twinfilin, actin-binding protein, homolog 1 (Drosophila)	Proviral	Down (two)	0.25	Down (two)		/	/			Antiviral	/		/	/	/	/
RNA Replication	PTPRH	5794	NM_002842	protein tyrosine phosphatase, receptor type, H	Antiviral	Up (one, two)	Antiviral (Part one)	Up (one, two)		/	/			Antiviral	/		/	/	Antiviral	Antiviral (marginal)
Assembly/Secretion	RAB10	10890	NM_016131	RAB10, member RAS oncogene family	Proviral	Down (one, two)	Proviral (Part one)	Down (one, two)		/	/			/			/	Proviral	/	Proviral
Assembly/Secretion	RAB11A	8766	NM_004663	RAB11A, member RAS oncogene family	Proviral	Down (one, two)	Proviral (Part one)	Down (one, two)		/	/			/			/	Proviral	Proviral	Proviral
Entry	RAB34	83871	NM_031934	RAB34, member RAS oncogene family	X	X	X	X		Proviral	Proviral	/		/			Proviral	Proviral	Proviral	Proviral
RNA Replication	RAB5A	5868	NM_004162	RAB5A, member RAS oncogene family	X	X	X	X		/	/	/		Proviral	/		Proviral	Proviral	Proviral	Proviral		Proviral
IRES-mediated Translation	RAB9P40 (RABEPK)	10244	NM_005833	Rab9 effector protein with kelch motifs	Proviral	Down (one, two)	Proviral (Part one)	Down (one, two)		/	/			Proviral	Proviral		Proviral (marginal)	Proviral	/	Proviral		Proviral
Entry	RAC1	5879	NM_018890	ras-related C3 botulinum toxin substrate 1 (rho family, small GTP binding protein Rac1)	Proviral	Down (one)	Proviral (Part one)	Down (one, two)		Proviral	/	/		/			Proviral	/	Proviral	Proviral (marginal)
Assembly/Secretion	RAF1	5894	NM_002880	v-raf-1 murine leukemia viral oncogene homolog 1	Proviral	Down (two)	Proviral (Part two)	Down (two)		/	/			/			/	Proviral	/	Proviral
Assembly/Secretion	RBM9	23543	NM_014309	RNA binding motif protein 9	Proviral	Down (two)	Proviral (Part one)	Down (one, two)		/	/			/			/	Proviral	/	Proviral
Entry; RNA Replication	RBP4	5950	NM_006744	retinol binding protein 4, plasma	Proviral	Down (one, two)	0.25	Down (one, two)		Proviral	Proviral	Proviral		Proviral (marginal)	/		Proviral	Proviral	Proviral	Proviral
RNA Replication	RELA	5970	NM_021975	v-rel reticuloendotheliosis viral oncogene homolog A (avian)	X	X	X	X		/	/			Antiviral	/		Antiviral	Proviral	Antiviral	Antiviral
RNA Replication	RELB	5971	NM_006509	v-rel reticuloendotheliosis viral oncogene homolog B	X	X	X	X		/	/			Antiviral	/		Antiviral	/	Antiviral	Antiviral
IRES-mediated Translation	RGPD5	84220	NM_005054	RANBP2-like and GRIP domain containing 5	Proviral	Down (two)	Proviral (Part two)	Down (two)		/	/			Proviral (marginal)	Proviral (marginal)		/	Proviral	Proviral (marginal)	Proviral
Undefined Early Stage	RGR	266747	NM_153615	Ral-GDS related protein Rgr	Proviral	Down (one, two)	Proviral (Part one)	Down (one, two)		/	/			/			Proviral	Proviral	Proviral	Proviral		Proviral
IRES-mediated Translation	RIPK2	8767	NM_003821	receptor-interacting serine-threonine kinase 2	Proviral	Down (one, two)	Proviral (Part one)	Down (one, two)		/	/			Antiviral	Antiviral		/	Proviral (marginal)	Antiviral	Proviral (marginal)
X	RIT1	6016	NM_006912	Ras-like without CAAX 1	Proviral	Down (one, two)	0.25	Down (one, two)		/	/			/			/	/	/	/
Assembly/Secretion	RNF207	388591	NM_207396	ring finger protein 207	Proviral	Down (one, two)	Proviral (Part one)	Down (one, two)		/	/			/			/	Proviral	/	Proviral
X	RNF31	55072	NM_017999	ring finger protein 31	Proviral	Down (one, two)	Proviral (Part one)	Down (one, two)		/	/			/			/	/	/	/
X	ROBO1	6091	NM_002941	roundabout, axon guidance receptor, homolog 1 (Drosophila)	Proviral	Down (one, two)	0.25	Down (one, two)		/	/			/			/	/	/	/
Entry	ROCK2	9475	NM_004850	Rho-associated, coiled-coil containing protein kinase 2	Proviral	Down (one, two)	Proviral (Part one)	Down (one, two)		Proviral	Proviral	/		/			Proviral	Proviral	Proviral	Proviral		Proviral
Undefined Early Stage	RPS6KL1	83694	NM_031464	ribosomal protein S6 kinase-like 1	Proviral	Down (one, two)	Proviral (Part one)	Down (one, two)		/	/			/			Proviral	Proviral	Proviral	Proviral		Proviral
Assembly/Secretion	RSAD2	91543	NM_080657	radical S-adenosyl methionine domain containing 2	X	X	X	X		/	/			/			/	Antiviral	/	Antiviral
Assembly/Secretion	RYK	6259	NM_002958	RYK receptor-like tyrosine kinase	Proviral	Down (two)	0.25	Down (two)		/	/			/			/	Proviral	/	/
Assembly/Secretion	SH3TC1	54436	NM_018986	SH3 domain and tetratricopeptide repeats 1	Proviral	Down (one, two)	Proviral (Part one)	Down (one, two)		/	/			/			/	Proviral	Antiviral (marginal)	Proviral (marginal)
Assembly/Secretion	SIK2 (SNF1LK2)	23235	NM_015191	SNF1-like kinase 2	Proviral	Down (two)	Proviral (Part two)	Down (two)		/	/			/			Antiviral	/	/	Proviral
Assembly/Secretion	SMAD5	4090	NM_005903	SMAD family member 5	Proviral	Down (one, two)	Proviral (Part one)	Down (one, two)		/	/			/			/	Proviral (marginal)	/	Proviral
Entry; IRES-mediated Translation	SMAD6	4091	NM_005585	SMAD family member 6	Proviral	Down (one)	Proviral (Part one)	Down (one, two)		Proviral	/	/		Proviral	Proviral		Proviral	Proviral (marginal)	Proviral	Proviral
Assembly/Secretion	SMARCD3	6604	NM_003078	SWI/SNF related, matrix associated, actin dependent regulator of chromatin, subfamily d, member 3	Proviral	Down (two)	Proviral (Part one)	Down (one, two)		/	/			/			/	Proviral	/	Proviral
Assembly/Secretion	SMURF1	57154	NM_020429	SMAD specific E3 ubiquitin protein ligase 1	Proviral	Down (one)	Proviral (Part one)	Down (one, two)		/	/			/			/	Proviral	Antiviral	Proviral
Assembly/Secretion	SMURF2	64750	NM_022739	SMAD specific E3 ubiquitin protein ligase 2	Proviral	Down (one, two)	Proviral (Part one)	Down (one, two)		/	/			/			/	Proviral (marginal)	/	Proviral (marginal)
Assembly/Secretion	SNARK (NUAK2)	81788	NM_030952	NUAK family, SNF1-like kinase, 2	Proviral	Down (one, two)	Proviral (Part one)	Down (one, two)		/	/			/			/	Proviral	/	Proviral (marginal)
RNA Replication	SNRPD1	6632	NM_006938	small nuclear ribonucleoprotein D1 polypeptide 16kDa	Antiviral	Up (two)	0.25	Up (two)		/	/			Proviral	/		Proviral (marginal)	/	Proviral	Proviral
Assembly/Secretion	SPCS1	28972	NM_014041	signal peptidase complex subunit 1 homolog (S. cerevisiae)	Proviral	Down (two)	Proviral (Part two)	Down (two)		/	/			/			/	Proviral	/	Proviral
Assembly/Secretion	SPCS2	9789	NM_014752	signal peptidase complex subunit 2 homolog (S. cerevisiae)	Proviral	Down (two)	Proviral (Part two)	Down (two)		/	/			/			/	Proviral	Proviral (marginal)	Proviral
Assembly/Secretion	SPCS3	60559	NM_021928	signal peptidase complex subunit 3 homolog (S. cerevisiae)	Proviral	Down (two)	Proviral (Part two)	Down (two)		/	/			/			/	Proviral	Proviral	Proviral
Assembly/Secretion	SREBP1	6720	NM_004176	sterol regulatory element binding transcription factor 1	X	X	X	X		/	/			/			/	Proviral	Proviral	Proviral
Assembly/Secretion	SRI	6717	NM_003130	sorcin	Proviral	Down (one, two)	Proviral (Part two)	Down (one, two)		/	/			/			Proviral (marginal)	Proviral	/	Proviral (marginal)
Assembly/Secretion	SRRM2	23524	NM_016333	serine/arginine repetitive matrix 2	Proviral	Down (two)	Proviral (Part two)	Down (two)		/	/			/			/	Proviral	/	Proviral (marginal)
IRES-mediated Translation	STAT1	6772	NM_007315, NM_139266	signal transducer and activator of transcription 1, 91kDa	X	X	X	X		/	/			Antiviral	Antiviral		/	/	Antiviral	Antiviral
Assembly/Secretion	STAT3	6774	NM_003150	signal transducer and activator of transcription 3 (acute-phase response factor)	Proviral	Down (two)	Proviral (Part two)	Down (two)		/	/			/			Antiviral	Proviral (marginal)	Antiviral	Proviral (marginal)
X	STK22C (TSSK3)	81629	NM_052841	testis-specific serine kinase 3	Antiviral	Up (one, two)	0.25	Up (one, two)		/	/			/			/	/	/	/
Assembly/Secretion	SUV420H1	51111	NM_016028	suppressor of variegation 4-20 homolog 1 (Drosophila)	Proviral	Down (two)	Proviral (Part one)	Down (one, two)		/	Proviral			/			/	Proviral	/	/
X	TANK (TRAF2)	10010	NM_004180, NM_133484	TRAF family member-associated NFKB activator	X	Down (two)	X	X		/	/			/			/	/	Proviral (marginal)	Antiviral (marginal)
X	TAZ	25937	NM_015472	WW domain containing transcription regulator 1	Proviral	Down (one, two)	0.25	Down (one, two)		/	/			Proviral	/		/	/	/	/
RNA Replication	TFAP2A	7020	NM_003220	transcription factor AP-2 alpha (activating enhancer binding protein 2 alpha)	Proviral	Down (one, two)	Proviral (Part one)	Down (one, two)		/	/			Proviral (marginal)	/		/	/	Proviral (marginal)	Proviral
RNA Replication	TGFBR1	7046	NM_004612	transforming growth factor, beta receptor I (activin A receptor type II-like kinase, 53kDa)	Antiviral	Up (one, two)	0.25	Up (one, two)		/	/			Antiviral	/		/	Proviral (marginal)	Antiviral	Proviral (marginal)
X	TLK2	11011	NM_006852	tousled-like kinase 2	X	Down (one, two)	0.25	Down (one, two)		/	/			/			/	/	/	/
Undefined Early Stage	TM6SF2	53345	NM_001001524	transmembrane 6 superfamily member 2	Proviral	Down (one, two)	Proviral (Part one)	Down (one, two)		/	/			/			Proviral	Proviral	Proviral	Proviral		Proviral
X	TNFRSF10C	8794	NM_003841	tumor necrosis factor receptor superfamily, member 10c, decoy without an intracellular domain	Antiviral	Up (one, two)	0.25	Up (one, two)		/	/			Proviral	/		/	Proviral (marginal)	/	/
X	TNFRSF10D	8793	NM_003840	tumor necrosis factor receptor superfamily, member 10d, decoy with truncated death domain	Antiviral	Up (one, two)	0.25	Up (one, two)		/	/			/			/	Proviral	/	Proviral
Assembly/Secretion	TNFRSF18	8784	NM_004195	tumor necrosis factor receptor superfamily, member 18	Antiviral	Up (two)	0.25	Up (two)		/	/			/			/	/	/	Antiviral (marginal)
RNA Replication	TNRC11 (MED12)	9968	NM_005120	mediator of RNA polymerase II transcription, subunit 12 homolog (S. cerevisiae)	Proviral	Down (one, two)	Proviral (Part one)	Down (one, two)		/	/			Proviral (marginal)	Antiviral		/	/	Proviral (marginal)	Proviral (marginal)
Undefined Early Stage	TRAPPC5	126003	XM_058961	trafficking protein particle complex 5	Proviral	Down (one)	Proviral (Part one)	Down (one, two)		/	/			/			Proviral	Proviral	Proviral	Proviral		Proviral
Undefined Early Stage	TRIM42	287015	NM_152616	tripartite motif-containing 42	Proviral	Down (one, two)	Proviral (Part one)	Down (one, two)		/	/			/			/	/	Proviral	Proviral (marginal)		Proviral
X	TRIM46	80128	NM_025058	tripartite motif-containing 46	Proviral	Down (one, two)	0.25	Down (one, two)		/	/			/			/	/	/	/
Assembly/Secretion	TRIM62	55223	NM_018207	tripartite motif-containing 62	Proviral	Down (one, two)	Proviral (Part one)	Down (one, two)		/	/	/		/			/	Proviral	Proviral (marginal)	Proviral
Assembly/Secretion	TRRAP	8295	NM_003496	transformation/transcription domain-associated protein	Proviral	Down (two)	0.25	Down (two)		/	/			/			/	Proviral	Antiviral	Proviral
RNA Replication	TWIST1	7291	NM_000474	twist homolog 1 (acrocephalosyndactyly 3; Saethre-Chotzen syndrome) (Drosophila)	Proviral	Down (one, two)	Proviral (Part one)	Down (one, two)		/	/			Proviral	/		/	/	Proviral	/
Assembly/Secretion	UBE1L	7318	NM_003335	ubiquitin-activating enzyme E1-like	Proviral	Down (one, two)	0.25	Down (one, two)		/	/			/			/	Proviral (marginal)	/	Proviral
X	UBE2E3	10477	NM_006357	ubiquitin-conjugating enzyme E2E 3 (UBC4/5 homolog, yeast)	Proviral	Down (two)	0.25	Down (two)		/	/			/			/	/	/	Proviral (marginal)
RNA Replication	UBE2J1	51465	NM_016021	ubiquitin-conjugating enzyme E2, J1	Proviral	Down (one)	0.25	Down (one, two)		/	/			Proviral	/		Proviral	/	Proviral	Proviral
Undefined Early Stage	UBE2M	9040	NM_003969	ubiquitin-conjugating enzyme E2M	Proviral	Down (one)	0.25	Down (one, two)		/	/			/			Proviral	Proviral (marginal)	Proviral	Proviral		Proviral
Assembly/Secretion	UBE2S	27338	NM_014501	ubiquitin-conjugating enzyme E2S	Proviral	Down (two)	Proviral (Part two)	Down (two)		/	/			Proviral (marginal)	/		Antiviral	Proviral	Antiviral (marginal)	Proviral (marginal)
IRES-mediated Translation	USP11	8237	NM_004651	ubiquitin specific peptidase 11	Proviral	Down (one, two)	Proviral (Part one)	Down (one, two)		/	/			Proviral	Proviral		Proviral	Proviral	Proviral	Proviral
X	USP16	10600	NM_006447	ubiquitin specific peptidase 16	Proviral	Down (one, two)	0.25	Down (one, two)		/	/			Antiviral	/		/	Proviral (marginal)	/	/
Assembly/Secretion	USP51	158880	NM_201286	ubiquitin specific peptidase 51	Proviral	Down (one, two)	Proviral (Part one)	Down (one, two)		/	/			/			/	Proviral	/	/
RNA Replication	UTP14A	10813	NM_006649	UTP14, U3 small nucleolar ribonucleoprotein, homolog A (yeast)	Proviral	Down (one)	0.25	Down (one, two)		/	/			Proviral	/		Proviral	/	Proviral	Proviral
Assembly/Secretion	VAMP1	6843	NM_014231	vesicle-associated membrane protein 1 (synaptobrevin 1)	Proviral	Down (two)	Proviral (Part one)	Down (one, two)		/	/			/			/	Proviral	Proviral	Proviral
X	VTN	7448	NM_000638	vitronectin	Proviral	Down (one)	0.25	Down (one, two)		/	/			/			/	/	/	/
RNA Replication	WIF1	11197	NM_007191	WNT inhibitory factor 1	Proviral	Down (two)	Proviral (Part one)	Down (one, two)		/	/			Proviral (marginal)	/		/	Proviral	Proviral	Proviral
X	WNT10B	7480	NM_003394	wingless-type MMTV integration site family, member 10B	X	Down (one)	X	X		/	/			/			/	/	/	/
Assembly/Secretion	XBP1	7494	NM_005080	X-box binding protein 1	Proviral	Down (two)	Proviral (Part one)	Down (one, two)		/	/	/		/			/	Proviral	Proviral	Proviral
Assembly/Secretion	XPNPEP1	7511	NM_020383	X-prolyl aminopeptidase (aminopeptidase P) 1, soluble	Proviral	Down (one, two)	Proviral (Part one)	Down (one, two)		/	/			/			/	Proviral	Proviral (marginal)	Proviral
Assembly/Secretion	ZNF337	26152	NM_015655	zinc finger protein 337	Proviral	Down (two)	Proviral (Part two)	Down (two)		/	/			Antiviral	/		/	Proviral	/	/
* Li et al., 2009 PNAS
/ - Negative assay result
X - NOT a validated HCV-associated host factor

## Sheet: Complete (205)_Sorted by Stages
Relavant HCV Life Cycle Stages	Entrez Gene Symbol	Entrez Gene ID	Genbank Acc. No.	Gene Name	Primary siRNA Screen*					Viral Entry Assay				HCV Replicon Assay			HCVcc Assay					HCV Single Cycle Infection Assay
					Primary Screen (siGENOME SMARTpools)		Cherry Picking (siGENOME - set of 4)
					Hit	Core Staining (Part-one, Part-two)	Hit	Core Staining (Part-one, Part-two)		HCVpp Hits	VSV-Gpp Hit	MLVpp Hit		Subgenomic Replicon Hit	IRES-mediated Translation Hit		Core Staining		HCV RNA Quantification			Core-assembly Defective Virus Infection Hit
																	Part-One Hit	Part-Two Hit	Intracellular Hit	Extracellular Hit
Entry	ARHGEF7	8874	NM_003899	Rho guanine nucleotide exchange factor (GEF) 7	Antiviral	Up (one, two)	Antiviral (Part one)	Up (one, two)		Proviral	Proviral	Proviral		/			Proviral	Proviral	Proviral (marginal)	Proviral
Entry	ARRDC2	27106	NM_015683	arrestin domain containing 2	Proviral	Down (one, two)	Proviral (Part one)	Down (one, two)		Proviral	Proviral	Proviral		/			Proviral	Proviral	Proviral	Proviral
Entry	CD81	975	NM_004356	CD81 molecule	Proviral	Down (one, two)	Proviral (Part one)	Down (one, two)		Proviral	/	/		/	/		Proviral	Proviral	Proviral	Proviral		Proviral
Entry	CDH1	999	NM_004360	cadherin 1, type 1, E-cadherin (epithelial)	Proviral	Down (one)	Proviral (Part one)	Down (one, two)		Proviral	/	/		/			Proviral	Proviral (marginal)	Proviral	Proviral
Entry	CNOT2	4848	NM_014515	CCR4-NOT transcription complex, subunit 2	Proviral	Down (one, two)	Proviral (Part one)	Down (one, two)		Proviral	Proviral	Proviral		/			Proviral	Proviral	Proviral	Proviral
Entry	CNOT3	4849	NM_014516	CCR4-NOT transcription complex, subunit 3	Proviral	Down (one)	Proviral (Part one)	Down (one, two)		Proviral	Proviral	Proviral		/			Proviral	Proviral	Proviral	Proviral
Entry	CYBA	1535	NM_000101	cytochrome b-245, alpha polypeptide	Proviral	Down (one, two)	Proviral (Part one)	Down (one, two)		Proviral	/	/		/			Proviral	Proviral	Proviral (marginal)	Proviral
Entry	MAP4	4134	NM_002375	microtubule-associated protein 4	Proviral	Down (one, two)	Proviral (Part one)	Down (one, two)		Proviral	Proviral	/		/			Proviral	Proviral (marginal)	Proviral	Proviral
Entry	RAB34	83871	NM_031934	RAB34, member RAS oncogene family	X	X	X	X		Proviral	Proviral	/		/			Proviral	Proviral	Proviral	Proviral
Entry	RAC1	5879	NM_018890	ras-related C3 botulinum toxin substrate 1 (rho family, small GTP binding protein Rac1)	Proviral	Down (one)	Proviral (Part one)	Down (one, two)		Proviral	/	/		/			Proviral	/	Proviral	Proviral (marginal)
Entry	ROCK2	9475	NM_004850	Rho-associated, coiled-coil containing protein kinase 2	Proviral	Down (one, two)	Proviral (Part one)	Down (one, two)		Proviral	Proviral	/		/			Proviral	Proviral	Proviral	Proviral		Proviral
Entry; IRES-mediated Translation	SMAD6	4091	NM_005585	SMAD family member 6	Proviral	Down (one)	Proviral (Part one)	Down (one, two)		Proviral	/	/		Proviral	Proviral		Proviral	Proviral (marginal)	Proviral	Proviral
Entry; RNA Replication	CHKA	1119	NM_001277	choline kinase alpha	Proviral	Down (one)	Proviral (Part one)	Down (one, two)		Proviral	/	/		Proviral	/		Proviral	Proviral	Proviral	Proviral
Entry; RNA Replication	CNOT1	23019	NM_016284	CCR4-NOT transcription complex, subunit 1	Proviral	Down (one, two)	Proviral (Part one)	Down (one, two)		Proviral	Proviral	Proviral		Proviral	/		Proviral	Proviral	Proviral	Proviral
Entry; RNA Replication	DDX3X	1654	NM_001356	DEAD (Asp-Glu-Ala-Asp) box polypeptide 3, X-linked	Proviral	Down (two)	Proviral (Part one)	Down (one, two)		Proviral	Proviral	Proviral		Proviral	Proviral (marginal)		Proviral	Proviral	Proviral	Proviral
Entry; RNA Replication	PIK4CA	5297	NM_002650	phosphatidylinositol 4-kinase, catalytic, alpha	Proviral	Down (one, two)	Proviral (Part one)	Down (one, two)		Proviral	Proviral	/		Proviral	/		Proviral	Proviral	Proviral	Proviral		Proviral
Entry; RNA Replication	RBP4	5950	NM_006744	retinol binding protein 4, plasma	Proviral	Down (one, two)	0.25	Down (one, two)		Proviral	Proviral	Proviral		Proviral (marginal)	/		Proviral	Proviral	Proviral	Proviral
Entry; Assembly/Secretion	HNRPK	3190	NM_002140	heterogeneous nuclear ribonucleoprotein K	Antiviral	Up (two)	Antiviral (Part two)	Up (one, two)		Proviral	Proviral	Proviral		/			Proviral	Antiviral	Proviral	Antiviral
Undefined Early Stage	FOXA2	3170	NM_021784	forkhead box A2	Proviral	Down (one, two)	Proviral (Part one)	Down (one, two)		/	/			/			Proviral (marginal)	Proviral	Proviral (marginal)	Proviral		Proviral
Undefined Early Stage	PNO1	56902	NM_020143	partner of NOB1 homolog (S. cerevisiae)	Proviral	Down (one, two)	Proviral (Part one)	Down (one, two)		/	/			/			Proviral	Proviral	Proviral (marginal)	Proviral		Proviral
Undefined Early Stage	PPP2R1A	5518	NM_014225	protein phosphatase 2 (formerly 2A), regulatory subunit A , alpha isoform	Proviral	Down (one, two)	Proviral (Part one)	Down (one, two)		/	/			/			/	/	Proviral (marginal)	Proviral		Proviral
Undefined Early Stage	RGR	266747	NM_153615	Ral-GDS related protein Rgr	Proviral	Down (one, two)	Proviral (Part one)	Down (one, two)		/	/			/			Proviral	Proviral	Proviral	Proviral		Proviral
Undefined Early Stage	RPS6KL1	83694	NM_031464	ribosomal protein S6 kinase-like 1	Proviral	Down (one, two)	Proviral (Part one)	Down (one, two)		/	/			/			Proviral	Proviral	Proviral	Proviral		Proviral
Undefined Early Stage	TM6SF2	53345	NM_001001524	transmembrane 6 superfamily member 2	Proviral	Down (one, two)	Proviral (Part one)	Down (one, two)		/	/			/			Proviral	Proviral	Proviral	Proviral		Proviral
Undefined Early Stage	TRAPPC5	126003	XM_058961	trafficking protein particle complex 5	Proviral	Down (one)	Proviral (Part one)	Down (one, two)		/	/			/			Proviral	Proviral	Proviral	Proviral		Proviral
Undefined Early Stage	TRIM42	287015	NM_152616	tripartite motif-containing 42	Proviral	Down (one, two)	Proviral (Part one)	Down (one, two)		/	/			/			/	/	Proviral	Proviral (marginal)		Proviral
Undefined Early Stage	UBE2M	9040	NM_003969	ubiquitin-conjugating enzyme E2M	Proviral	Down (one)	0.25	Down (one, two)		/	/			/			Proviral	Proviral (marginal)	Proviral	Proviral		Proviral
IRES-mediated Translation	FBLN5	10516	NM_006329	fibulin 5	Proviral	Down (one, two)	Proviral (Part one)	Down (one, two)		/	/			Proviral (marginal)	Proviral (marginal)		/	/	Proviral (marginal)	/
IRES-mediated Translation	FKBPL	63943	NM_022110	FK506 binding protein like	Proviral	Down (one, two)	0.25	Down (one, two)		/	/			Proviral (marginal)	Proviral (marginal)		Proviral	Proviral	Proviral (marginal)	Proviral
IRES-mediated Translation	FLT4	2324	NM_002020	fms-related tyrosine kinase 4	Proviral	Down (one, two)	Proviral (Part one)	Down (one, two)		/	/			Proviral	Proviral (marginal)		/	Proviral	/	Proviral
IRES-mediated Translation	IGFBP6	3489	NM_002178	insulin-like growth factor binding protein 6	Antiviral	Up (two)	Antiviral (Part two)	Up (two)		/	/			Proviral	Proviral		/	/	Proviral	Proviral
IRES-mediated Translation	MAPK1	5594	NM_138957, NM_002745	mitogen-activated protein kinase 1	Proviral	Down (two)	Proviral (Part one)	Down (one, two)		/	/			Proviral (marginal)	Proviral (marginal)		/	Proviral	Proviral (marginal)	Proviral (marginal)
IRES-mediated Translation	MARK3	4140	NM_002376	MAP/microtubule affinity-regulating kinase 3	Proviral	Down (one, two)	Proviral (Part one)	Down (one, two)		/	/			Proviral (marginal)	Proviral		/	Proviral	Proviral	Proviral
IRES-mediated Translation	NOL6	65083	NM_022917	nucleolar protein family 6 (RNA-associated)	Proviral	Down (one, two)	Proviral (Part one)	Down (one, two)		/	/			Proviral	Proviral		Proviral (marginal)	/	Proviral	Proviral
IRES-mediated Translation	PIAS1	8554	NM_016166	protein inhibitor of activated STAT, 1	X	X	X	X		/	/			Proviral	Proviral		Proviral	Proviral	Proviral	Proviral
IRES-mediated Translation	RAB9P40 (RABEPK)	10244	NM_005833	Rab9 effector protein with kelch motifs	Proviral	Down (one, two)	Proviral (Part one)	Down (one, two)		/	/			Proviral	Proviral		Proviral (marginal)	Proviral	/	Proviral		Proviral
IRES-mediated Translation	RGPD5	84220	NM_005054	RANBP2-like and GRIP domain containing 5	Proviral	Down (two)	Proviral (Part two)	Down (two)		/	/			Proviral (marginal)	Proviral (marginal)		/	Proviral	Proviral (marginal)	Proviral
IRES-mediated Translation	USP11	8237	NM_004651	ubiquitin specific peptidase 11	Proviral	Down (one, two)	Proviral (Part one)	Down (one, two)		/	/			Proviral	Proviral		Proviral	Proviral	Proviral	Proviral
IRES-mediated Translation	IFITM2	10581	NM_006435	interferon induced transmembrane protein 2 (1-8D)	Proviral	Down (one, two)	0.25	Down (one, two)		/	/			Antiviral	Antiviral		Antiviral	Proviral (marginal)	Antiviral	/
IRES-mediated Translation	IFITM3	10410	NM_021034	interferon induced transmembrane protein 3 (1-8U)	Proviral	Down (one, two)	Proviral (Part one)	Down (one, two)		/	/			Antiviral	Antiviral		Antiviral	/	Antiviral	/
IRES-mediated Translation	IL10RB	3588	NM_000628	interleukin 10 receptor, beta	X	Up (one)	X	X		/	/			Antiviral	Antiviral		/	/	Antiviral	Antiviral
IRES-mediated Translation	OTUB1	55611	NM_017670	OTU domain, ubiquitin aldehyde binding 1	Antiviral	Up (one, two)	Antiviral (Part one)	Up (one, two)		/	/			Antiviral	Antiviral		Antiviral	Proviral (marginal)	Antiviral	/
IRES-mediated Translation	PLEK2	26499	NM_016445	pleckstrin 2	Proviral	Down (one, two)	0.25	Down (one, two)		/	/			Antiviral	Antiviral		/	Proviral	Antiviral	Proviral
IRES-mediated Translation	RIPK2	8767	NM_003821	receptor-interacting serine-threonine kinase 2	Proviral	Down (one, two)	Proviral (Part one)	Down (one, two)		/	/			Antiviral	Antiviral		/	Proviral (marginal)	Antiviral	Proviral (marginal)
IRES-mediated Translation	STAT1	6772	NM_007315, NM_139266	signal transducer and activator of transcription 1, 91kDa	X	X	X	X		/	/			Antiviral	Antiviral		/	/	Antiviral	Antiviral
RNA Replication	APOBEC2	10930	NM_006789	apolipoprotein B mRNA editing enzyme, catalytic polypeptide-like 2	Proviral	Down (one, two)	0.25	Down (one, two)		/	/			Proviral	/		/	Proviral (marginal)	Antiviral	Proviral (marginal)
RNA Replication	CD3E	916	NM_000733	CD3e molecule, epsilon	Proviral	Down (one, two)	0.25	Down (one, two)		/	/			Proviral	/		Proviral	Proviral	Proviral	Proviral
RNA Replication	CEBPD	1052	NM_005195	CCAAT/enhancer binding protein (C/EBP), delta	Proviral	Down (one)	0.25	Down (one, two)		/	/			Proviral	/		Proviral	Proviral	Proviral	Proviral
RNA Replication	CRLF2	64109	NM_022148	cytokine receptor-like factor 2	Proviral	Down (one, two)	0.25	Down (one, two)		/	/			Proviral	/		Proviral	Proviral	Proviral (marginal)	Proviral
RNA Replication	CTSF	8722	NM_003793	cathepsin F	Proviral	Down (one, two)	Proviral (Part one)	Down (one, two)		/	/			Proviral (marginal)	/		Proviral	Proviral	Proviral	Proviral
RNA Replication	DDX26	26512	NM_001039938	integrator complex subunit 6	X	X	X	X		/	/			Proviral	/		Proviral	Proviral	Proviral	Proviral (marginal)
RNA Replication	DDX6	1656	NM_004397	DEAD (Asp-Glu-Ala-Asp) box polypeptide 6	Proviral	Down (one, two)	0.25	Down (one, two)		/	/			Proviral	/		Proviral	Proviral	Proviral	Proviral
RNA Replication	DGAT1	8694	NM_012079	diacylglycerol O-acyltransferase homolog 1 (mouse)	Proviral	Down (one, two)	Proviral (Part one)	Down (one, two)		/	/			Proviral (marginal)	/		/	/	Proviral	/
RNA Replication	DNMT1	1786	NM_001379	DNA (cytosine-5-)-methyltransferase 1	Proviral	Down (one)	0.25	Down (one, two)		/	/			Proviral (marginal)	/		/	Proviral	/	Proviral
RNA Replication	EIF3S6	3646	NM_001568	eukaryotic translation initiation factor 3, subunit 6 48kDa	Proviral	Down (two)	0.25	Down (two)		/	/			Proviral	/		Antiviral	Proviral	/	Proviral
RNA Replication	GCAT	23464	NM_014291	glycine C-acetyltransferase (2-amino-3-ketobutyrate coenzyme A ligase)	Proviral	Down (two)	Proviral (Part two)	Down (two)		/	/			Proviral (marginal)	/		/	/	/	/
RNA Replication	GNB2L1	10399	NM_006098	guanine nucleotide binding protein (G protein), beta polypeptide 2-like 1	Proviral	Down (one, two)	Proviral (Part one)	Down (one, two)		/	/			Proviral	/		Proviral	Proviral	Proviral	Proviral
RNA Replication	GPR145 (MCHR2)	84539	NM_032503	melanin-concentrating hormone receptor 2	Proviral	Down (two)	Proviral (Part one)	Down (one, two)		/	/	/		Proviral	/		Proviral (marginal)	Proviral	Proviral	Proviral
RNA Replication	GPR153	387509	XM_291419	G protein-coupled receptor 153	Proviral	Down (one, two)	0.25	Down (one, two)		/	/			Proviral (marginal)	Antiviral		/	Proviral	Proviral (marginal)	Proviral
RNA Replication	GPSN2	9524	NM_004868	glycoprotein, synaptic 2	Proviral	Down (one)	Proviral (Part one)	Down (one, two)		/	/			Proviral	/		Proviral	Proviral	Proviral	Proviral (marginal)
RNA Replication	GSPT1	2935	NM_002094	G1 to S phase transition 1	Proviral	Down (one)	0.25	Down (one, two)		/	/			Proviral (marginal)	/		Proviral	Proviral	Proviral	/
RNA Replication	GTF3A	2971	NM_002097	general transcription factor IIIA	Proviral	Down (two)	Proviral (Part one)	Down (one, two)		/	/			Proviral	/		/	/	Proviral (marginal)	/
RNA Replication	HAS1	3036	NM_001523	hyaluronan synthase 1	Proviral	Down (one, two)	0.25	Down (one, two)		/	/			Proviral	/		Proviral	Proviral	Proviral	Proviral (marginal)
RNA Replication	HEXA	3073	NM_000520	hexosaminidase A (alpha polypeptide)	Proviral	Down (one, two)	0.25	Down (one, two)		/	/			Proviral (marginal)	/		/	Proviral	Proviral (marginal)	Proviral
RNA Replication	IMP4	92856	NM_033416	IMP4, U3 small nucleolar ribonucleoprotein, homolog (yeast)	Proviral	Down (one, two)	Proviral (Part one)	Down (one, two)		/	/			Proviral (marginal)	/		Proviral	Proviral	Proviral (marginal)	Proviral (marginal)
RNA Replication	ITGA7	3679	NM_002206	integrin, alpha 7	Proviral	Down (one, two)	Proviral (Part one)	Down (one, two)		/	/			Proviral	/		/	Proviral	/	Proviral
RNA Replication	KIAA1904 (LRRC62)	114794	XM_056282	leucine rich repeat containing 62	Proviral	Down (one, two)	0.25	Down (one, two)		/	/			Proviral (marginal)	/		/	Proviral	Proviral (marginal)	/
RNA Replication	MAP3K6	9064	NM_004672	mitogen-activated protein kinase kinase kinase 6	Proviral	Down (one, two)	0.25	Down (one, two)		/	/			Proviral (marginal)	/		/	/	Proviral (marginal)	/
RNA Replication	MVD	4597	NM_002461	mevalonate (diphospho) decarboxylase	Proviral	Down (one, two)	0.25	Down (one, two)		/	/			Proviral	/		Proviral (marginal)	Proviral	Proviral (marginal)	Proviral (marginal)
RNA Replication	NEK4	6787	NM_003157	NIMA (never in mitosis gene a)-related kinase 4	Proviral	Down (one, two)	0.25	Down (one, two)		/	/			Proviral (marginal)	/		/	Proviral	Proviral (marginal)	Proviral
RNA Replication	OSBP	5007	NM_002556	oxysterol binding protein	Proviral	Down (one)	Proviral (Part one)	Down (one, two)		/	/			Proviral (marginal)	/		Proviral	Proviral	Proviral	Proviral
RNA Replication	PRKRIP1	79706	NM_024653	PRKR interacting protein 1 (IL11 inducible)	Proviral	Down (two)	Proviral (Part one)	Down (one, two)		/	/			Proviral (marginal)	/		/	/	/	Antiviral (marginal)
RNA Replication	PTK2B	2185	NM_004103	PTK2B protein tyrosine kinase 2 beta	Proviral	Down (one, two)	0.25	Down (one, two)		/	/			Proviral (marginal)	/		/	Proviral	Proviral (marginal)	/
RNA Replication	RAB5A	5868	NM_004162	RAB5A, member RAS oncogene family	X	X	X	X		/	/	/		Proviral	/		Proviral	Proviral	Proviral	Proviral		Proviral
RNA Replication	SNRPD1	6632	NM_006938	small nuclear ribonucleoprotein D1 polypeptide 16kDa	Antiviral	Up (two)	0.25	Up (two)		/	/			Proviral	/		Proviral (marginal)	/	Proviral	Proviral
RNA Replication	TFAP2A	7020	NM_003220	transcription factor AP-2 alpha (activating enhancer binding protein 2 alpha)	Proviral	Down (one, two)	Proviral (Part one)	Down (one, two)		/	/			Proviral (marginal)	/		/	/	Proviral (marginal)	Proviral
RNA Replication	TNRC11 (MED12)	9968	NM_005120	mediator of RNA polymerase II transcription, subunit 12 homolog (S. cerevisiae)	Proviral	Down (one, two)	Proviral (Part one)	Down (one, two)		/	/			Proviral (marginal)	Antiviral		/	/	Proviral (marginal)	Proviral (marginal)
RNA Replication	TWIST1	7291	NM_000474	twist homolog 1 (acrocephalosyndactyly 3; Saethre-Chotzen syndrome) (Drosophila)	Proviral	Down (one, two)	Proviral (Part one)	Down (one, two)		/	/			Proviral	/		/	/	Proviral	/
RNA Replication	UBE2J1	51465	NM_016021	ubiquitin-conjugating enzyme E2, J1	Proviral	Down (one)	0.25	Down (one, two)		/	/			Proviral	/		Proviral	/	Proviral	Proviral
RNA Replication	UTP14A	10813	NM_006649	UTP14, U3 small nucleolar ribonucleoprotein, homolog A (yeast)	Proviral	Down (one)	0.25	Down (one, two)		/	/			Proviral	/		Proviral	/	Proviral	Proviral
RNA Replication	WIF1	11197	NM_007191	WNT inhibitory factor 1	Proviral	Down (two)	Proviral (Part one)	Down (one, two)		/	/			Proviral (marginal)	/		/	Proviral	Proviral	Proviral
RNA Replication	CXCL12	6387	NM_000609	chemokine (C-X-C motif) ligand 12 (stromal cell-derived factor 1)	Antiviral	Up (one, two)	0.25	Up (one, two)		/	/			Antiviral	/		/	Proviral (marginal)	Antiviral (marginal)	/
RNA Replication	ECT2	1894	NM_018098	epithelial cell transforming sequence 2 oncogene	Antiviral	Up (one, two)	0.25	Up (one, two)		/	/			Antiviral	/		Antiviral	/	Antiviral	Antiviral (marginal)
RNA Replication	ERBB2	2064	NM_004448	v-erb-b2 erythroblastic leukemia viral oncogene homolog 2, neuro/glioblastoma derived oncogene homolog (avian)	Antiviral	Up (one, two)	0.25	Up (one, two)		/	/			Antiviral	/		Antiviral	Proviral (marginal)	Antiviral	/
RNA Replication	GNAZ	2781	NM_002073	guanine nucleotide binding protein (G protein), alpha z polypeptide	Antiviral	Up (one, two)	0.25	Up (one, two)		/	/			Antiviral	/		/	Proviral (marginal)	/	/
RNA Replication	IMPDH1	3614	NM_000883	IMP (inosine monophosphate) dehydrogenase 1	Antiviral	Up (two)	Antiviral (Part two)	Up (two)		/	/			Antiviral	/		/	/	Antiviral	Antiviral
RNA Replication	MYD88	4615	NM_002468	myeloid differentiation primary response gene (88)	X	X	X	X		/	/			Antiviral	/		/	/	Antiviral (marginal)	/
RNA Replication	NEMO	8517	NM_003639	inhibitor of kappa light polypeptide gene enhancer in B-cells, kinase gamma	X	X	X	X		/	/			Antiviral	/		Antiviral	/	Antiviral	Antiviral
RNA Replication	NFKB1	4790	NM_003998	nuclear factor of kappa light polypeptide gene enhancer in B-cells 1	X	X	X	X		/	/			Antiviral	/		Antiviral	Proviral	Antiviral	Antiviral
RNA Replication	NFKB2	4791	NM_002502	nuclear factor of kappa light polypeptide gene enhancer in B-cells 2 (p49/p100)	X	X	X	X		Antiviral	Antiviral			Antiviral	/		Antiviral	/	Antiviral	Antiviral
RNA Replication	PTPRH	5794	NM_002842	protein tyrosine phosphatase, receptor type, H	Antiviral	Up (one, two)	Antiviral (Part one)	Up (one, two)		/	/			Antiviral	/		/	/	Antiviral	Antiviral (marginal)
RNA Replication	RELA	5970	NM_021975	v-rel reticuloendotheliosis viral oncogene homolog A (avian)	X	X	X	X		/	/			Antiviral	/		Antiviral	Proviral	Antiviral	Antiviral
RNA Replication	RELB	5971	NM_006509	v-rel reticuloendotheliosis viral oncogene homolog B	X	X	X	X		/	/			Antiviral	/		Antiviral	/	Antiviral	Antiviral
RNA Replication	TGFBR1	7046	NM_004612	transforming growth factor, beta receptor I (activin A receptor type II-like kinase, 53kDa)	Antiviral	Up (one, two)	0.25	Up (one, two)		/	/			Antiviral	/		/	Proviral (marginal)	Antiviral	Proviral (marginal)
Assembly/Secretion	ABCB6	10058	NM_005689	ATP-binding cassette, sub-family B (MDR/TAP), member 6	Proviral	Down (two)	Proviral (Part two)	Down (two)		/	/			Proviral (marginal)	/		/	/	Antiviral	Proviral (marginal)
Assembly/Secretion	AP1GBP1	11276	NM_007247	AP1 gamma subunit binding protein 1	Proviral	Down (two)	Proviral (Part one)	Down (one, two)		/	/			/			/	Proviral (marginal)	Proviral (marginal)	Proviral
Assembly/Secretion	AP3B1	8546	NM_003664	adaptor-related protein complex 3, beta 1 subunit	Proviral	Down (one, two)	Proviral (Part one)	Down (one, two)		/	/			/			/	/	/	Proviral
Assembly/Secretion	APOE	348	NM_000041	apolipoprotein E	Proviral	Down (two)	Proviral (Part two)	Down (two)		/	/			/			/	Proviral	/	Proviral
Assembly/Secretion	ARHGAP22	58504	NM_021226	Rho GTPase activating protein 22	Proviral	Down (one, two)	Proviral (Part one)	Down (one, two)		/	/			/			/	Proviral (marginal)	Proviral	Proviral (marginal)		/
Assembly/Secretion	C1QA	712	NM_015991	complement component 1, q subcomponent, A chain	Proviral	Down (one, two)	0.25	Down (one, two)		/	/			/			/	Proviral	Antiviral (marginal)	Proviral
Assembly/Secretion	C1QB	713	NM_000491	complement component 1, q subcomponent, B chain	Proviral	Down (one, two)	0.25	Down (one, two)		/	/			/			/	Proviral	Antiviral	Proviral
Assembly/Secretion	CCDC8	83987	NM_032040	coiled-coil domain containing 8	Proviral	Down (one, two)	Proviral (Part one)	Down (one, two)		/	/			/			/	Proviral	/	Proviral
Assembly/Secretion	CCL26	10344	NM_006072	chemokine (C-C motif) ligand 26	Antiviral (Part one) Proviral (Part two)	Up (one), Down (two)	Proviral (Part two)	Down (two)		/	/			/			/	Proviral	/	Proviral
Assembly/Secretion	CCL3L1	6349	NM_021006	chemokine (C-C motif) ligand 3-like 1	Proviral	Down (one, two)	0.25	Down (one, two)		/	/			/			/	Proviral (marginal)	/	Proviral
Assembly/Secretion	CDCA3	83461	NM_031299	cell division cycle associated 3	Proviral	Down (two)	Proviral (Part two)	Down (two)		/	/			/			/	Proviral	/	Proviral
Assembly/Secretion	CHUK	1147	NM_001278	conserved helix-loop-helix ubiquitous kinase	Proviral	Down (one, two)	Proviral (Part one)	Down (one, two)		/	/			/			Proviral	Proviral	Proviral	Proviral		/
Assembly/Secretion	CLSTN1	22883	NM_014944	calsyntenin 1	Proviral	Down (one, two)	Proviral (Part one)	Down (one, two)		/	/			/			Proviral	Proviral	/	Proviral
Assembly/Secretion	CSNK1A1L	122011	NM_145203	casein kinase 1, alpha 1-like	Proviral	Down (two)	Proviral (Part one)	Down (one, two)		/	/			/			/	Proviral	/	/
Assembly/Secretion	CX3CL1	6376	NM_002996	chemokine (C-X3-C motif) ligand 1	Proviral	Down (one, two)	Proviral (Part one)	Down (one, two)		/	/			/			/	Proviral (marginal)	/	/
Assembly/Secretion	DEFB126	81623	NM_030931	defensin, beta 126	Proviral	Down (one, two)	Proviral (Part one)	Down (one, two)		/	/			/			/	Proviral	Antiviral	Proviral
Assembly/Secretion	DOCK3	1795	NM_004947	dedicator of cytokinesis 3	Proviral	Down (one, two)	Proviral (Part one)	Down (one, two)		/	/			/			Antiviral	Proviral (marginal)	/	Proviral (marginal)
Assembly/Secretion	GLG1	2734	NM_012201	golgi glycoprotein 1	X	Down (two)	X	X		/	/			/			/	Proviral	/	Proviral
Assembly/Secretion	GNG8	94235	NM_033258	guanine nucleotide binding protein (G protein), gamma 8	Proviral	Down (one, two)	Proviral (Part one)	Down (one, two)		/	/			/			Proviral (marginal)	Proviral	/	Proviral
Assembly/Secretion	HIPK3	10114	NM_005734	homeodomain interacting protein kinase 3	Proviral	Down (two)	Proviral (Part one)	Down (one, two)		/	/			/			/	Proviral	/	/
Assembly/Secretion	IDE	3416	NM_004969	insulin-degrading enzyme	Proviral	Down (two)	0.25	Down (two)		/	/			/			/	Proviral	/	Proviral
Assembly/Secretion	IKBKE	9641	NM_014002	inhibitor of kappa light polypeptide gene enhancer in B-cells, kinase epsilon	X	X	X	X		/	/			/			/	Proviral (marginal)	Proviral (marginal)	Proviral
Assembly/Secretion	IL17RB	55540	NM_018725	interleukin 17 receptor B	Antiviral	Up (one, two)	Antiviral (Part one)	Up (one, two)		/	/			/			/	Proviral	/	Proviral
Assembly/Secretion	IRF3	3661	NM_001571	interferon regulatory factor 3	Proviral	Down (one, two)	Proviral (Part one)	Down (one, two)		/	/			/			/	Proviral (marginal)	Proviral (marginal)	Proviral
Assembly/Secretion	MYO3A	53904	NM_017433	myosin IIIA	Proviral	Down (two)	Proviral (Part one)	Down (one, two)		/	/			/			/	Proviral	Proviral (marginal)	/
Assembly/Secretion	NIK	9020	NM_003954	mitogen-activated protein kinase kinase kinase 14	X	X	X	X		/	/			/			/	Proviral	/	Proviral
Assembly/Secretion	PACE-1 (SCYL3)	57147	NM_020423	SCY1-like 3 (S. cerevisiae)	Proviral	Down (one)	0.25	Down (one, two)		/	/			/			/	Proviral	/	Proviral (marginal)
Assembly/Secretion	PARP11	57097	NM_020367	poly (ADP-ribose) polymerase family, member 11	Proviral	Down (one, two)	Proviral (Part one)	Down (one, two)		/	/			/			/	Proviral	/	Proviral
Assembly/Secretion	PLB1	151056	NM_153021	phospholipase B1	Proviral	Down (one, two)	Proviral (Part two)	Down (one, two)		/	/			/			Proviral	Proviral	Proviral (marginal)	/		/
Assembly/Secretion	PROX1	5629	NM_002763	prospero-related homeobox 1	Proviral	Down (one, two)	Proviral (Part one)	Down (one, two)		/	/			/			/	Proviral	Antiviral	Proviral
Assembly/Secretion	PTHR1	5745	NM_000316	parathyroid hormone receptor 1	Proviral	Down (one, two)	Proviral (Part one)	Down (one, two)		/	/			/			Proviral	Proviral	Proviral (marginal)	Proviral		/
Assembly/Secretion	RAB10	10890	NM_016131	RAB10, member RAS oncogene family	Proviral	Down (one, two)	Proviral (Part one)	Down (one, two)		/	/			/			/	Proviral	/	Proviral
Assembly/Secretion	RAB11A	8766	NM_004663	RAB11A, member RAS oncogene family	Proviral	Down (one, two)	Proviral (Part one)	Down (one, two)		/	/			/			/	Proviral	Proviral	Proviral
Assembly/Secretion	RAF1	5894	NM_002880	v-raf-1 murine leukemia viral oncogene homolog 1	Proviral	Down (two)	Proviral (Part two)	Down (two)		/	/			/			/	Proviral	/	Proviral
Assembly/Secretion	RBM9	23543	NM_014309	RNA binding motif protein 9	Proviral	Down (two)	Proviral (Part one)	Down (one, two)		/	/			/			/	Proviral	/	Proviral
Assembly/Secretion	RNF207	388591	NM_207396	ring finger protein 207	Proviral	Down (one, two)	Proviral (Part one)	Down (one, two)		/	/			/			/	Proviral	/	Proviral
Assembly/Secretion	RYK	6259	NM_002958	RYK receptor-like tyrosine kinase	Proviral	Down (two)	0.25	Down (two)		/	/			/			/	Proviral	/	/
Assembly/Secretion	SH3TC1	54436	NM_018986	SH3 domain and tetratricopeptide repeats 1	Proviral	Down (one, two)	Proviral (Part one)	Down (one, two)		/	/			/			/	Proviral	Antiviral (marginal)	Proviral (marginal)
Assembly/Secretion	SIK2 (SNF1LK2)	23235	NM_015191	SNF1-like kinase 2	Proviral	Down (two)	Proviral (Part two)	Down (two)		/	/			/			Antiviral	/	/	Proviral
Assembly/Secretion	SMAD5	4090	NM_005903	SMAD family member 5	Proviral	Down (one, two)	Proviral (Part one)	Down (one, two)		/	/			/			/	Proviral (marginal)	/	Proviral
Assembly/Secretion	SMARCD3	6604	NM_003078	SWI/SNF related, matrix associated, actin dependent regulator of chromatin, subfamily d, member 3	Proviral	Down (two)	Proviral (Part one)	Down (one, two)		/	/			/			/	Proviral	/	Proviral
Assembly/Secretion	SMURF1	57154	NM_020429	SMAD specific E3 ubiquitin protein ligase 1	Proviral	Down (one)	Proviral (Part one)	Down (one, two)		/	/			/			/	Proviral	Antiviral	Proviral
Assembly/Secretion	SMURF2	64750	NM_022739	SMAD specific E3 ubiquitin protein ligase 2	Proviral	Down (one, two)	Proviral (Part one)	Down (one, two)		/	/			/			/	Proviral (marginal)	/	Proviral (marginal)
Assembly/Secretion	SNARK (NUAK2)	81788	NM_030952	NUAK family, SNF1-like kinase, 2	Proviral	Down (one, two)	Proviral (Part one)	Down (one, two)		/	/			/			/	Proviral	/	Proviral (marginal)
Assembly/Secretion	SPCS1	28972	NM_014041	signal peptidase complex subunit 1 homolog (S. cerevisiae)	Proviral	Down (two)	Proviral (Part two)	Down (two)		/	/			/			/	Proviral	/	Proviral
Assembly/Secretion	SPCS2	9789	NM_014752	signal peptidase complex subunit 2 homolog (S. cerevisiae)	Proviral	Down (two)	Proviral (Part two)	Down (two)		/	/			/			/	Proviral	Proviral (marginal)	Proviral
Assembly/Secretion	SPCS3	60559	NM_021928	signal peptidase complex subunit 3 homolog (S. cerevisiae)	Proviral	Down (two)	Proviral (Part two)	Down (two)		/	/			/			/	Proviral	Proviral	Proviral
Assembly/Secretion	SREBP1	6720	NM_004176	sterol regulatory element binding transcription factor 1	X	X	X	X		/	/			/			/	Proviral	Proviral	Proviral
Assembly/Secretion	SRI	6717	NM_003130	sorcin	Proviral	Down (one, two)	Proviral (Part two)	Down (one, two)		/	/			/			Proviral (marginal)	Proviral	/	Proviral (marginal)
Assembly/Secretion	SRRM2	23524	NM_016333	serine/arginine repetitive matrix 2	Proviral	Down (two)	Proviral (Part two)	Down (two)		/	/			/			/	Proviral	/	Proviral (marginal)
Assembly/Secretion	STAT3	6774	NM_003150	signal transducer and activator of transcription 3 (acute-phase response factor)	Proviral	Down (two)	Proviral (Part two)	Down (two)		/	/			/			Antiviral	Proviral (marginal)	Antiviral	Proviral (marginal)
Assembly/Secretion	SUV420H1	51111	NM_016028	suppressor of variegation 4-20 homolog 1 (Drosophila)	Proviral	Down (two)	Proviral (Part one)	Down (one, two)		/	Proviral			/			/	Proviral	/	/
Assembly/Secretion	TRIM62	55223	NM_018207	tripartite motif-containing 62	Proviral	Down (one, two)	Proviral (Part one)	Down (one, two)		/	/	/		/			/	Proviral	Proviral (marginal)	Proviral
Assembly/Secretion	TRRAP	8295	NM_003496	transformation/transcription domain-associated protein	Proviral	Down (two)	0.25	Down (two)		/	/			/			/	Proviral	Antiviral	Proviral
Assembly/Secretion	UBE1L	7318	NM_003335	ubiquitin-activating enzyme E1-like	Proviral	Down (one, two)	0.25	Down (one, two)		/	/			/			/	Proviral (marginal)	/	Proviral
Assembly/Secretion	UBE2S	27338	NM_014501	ubiquitin-conjugating enzyme E2S	Proviral	Down (two)	Proviral (Part two)	Down (two)		/	/			Proviral (marginal)	/		Antiviral	Proviral	Antiviral (marginal)	Proviral (marginal)
Assembly/Secretion	USP51	158880	NM_201286	ubiquitin specific peptidase 51	Proviral	Down (one, two)	Proviral (Part one)	Down (one, two)		/	/			/			/	Proviral	/	/
Assembly/Secretion	VAMP1	6843	NM_014231	vesicle-associated membrane protein 1 (synaptobrevin 1)	Proviral	Down (two)	Proviral (Part one)	Down (one, two)		/	/			/			/	Proviral	Proviral	Proviral
Assembly/Secretion	XBP1	7494	NM_005080	X-box binding protein 1	Proviral	Down (two)	Proviral (Part one)	Down (one, two)		/	/	/		/			/	Proviral	Proviral	Proviral
Assembly/Secretion	XPNPEP1	7511	NM_020383	X-prolyl aminopeptidase (aminopeptidase P) 1, soluble	Proviral	Down (one, two)	Proviral (Part one)	Down (one, two)		/	/			/			/	Proviral	Proviral (marginal)	Proviral
Assembly/Secretion	ZNF337	26152	NM_015655	zinc finger protein 337	Proviral	Down (two)	Proviral (Part two)	Down (two)		/	/			Antiviral	/		/	Proviral	/	/
Assembly/Secretion	CTNNB1	1499	NM_001904	catenin (cadherin-associated protein), beta 1, 88kDa	X	X	X	X		/	/			/			/	/	/	Antiviral
Assembly/Secretion	NDRG1	10397	NM_006096	N-myc downstream regulated gene 1	Antiviral	Up (two)	0.25	Up (two)		/	/			/			/	Antiviral	/	Antiviral
Assembly/Secretion	RSAD2	91543	NM_080657	radical S-adenosyl methionine domain containing 2	X	X	X	X		/	/			/			/	Antiviral	/	Antiviral
Assembly/Secretion	TNFRSF18	8784	NM_004195	tumor necrosis factor receptor superfamily, member 18	Antiviral	Up (two)	0.25	Up (two)		/	/			/			/	/	/	Antiviral (marginal)
X	ABCE1	6059	NM_002940	ATP-binding cassette, sub-family E (OABP), member 1	Proviral	Down (one)	0.25	Down (one, two)		/	/			/			/	Proviral (marginal)	/	/
X	ACBD3	64746	NM_022735	acyl-Coenzyme A binding domain containing 3	Antiviral	Up (one, two)	0.25	Up (one, two)		/	/			/			/	Proviral (marginal)	Antiviral (marginal)	/
X	ADFP	123	NM_001122	adipose differentiation-related protein	Proviral	Down (one, two)	0.25	Down (one, two)		/	/			/			Antiviral	/	/	/
X	APC2	10297	NM_005883	adenomatosis polyposis coli 2	Antiviral (Part one) Proviral (Part two)	Up (one), Down (two)	Proviral (Part two)	Down (two)		/	/			/			/	/	/	/
X	APOBEC3B	9582	NM_004900	apolipoprotein B mRNA editing enzyme, catalytic polypeptide-like 3B	X	Up (two)	X	X		/	/			/			/	Proviral	Proviral (marginal)	/
X	ART5	116969	NM_053017	ADP-ribosyltransferase 5	Antiviral	Up (one, two)	0.25	Up (one, two)		/	/			/			/	/	Antiviral (marginal)	/
X	BAIAP2	10458	NM_006340	BAI1-associated protein 2	Proviral	Down (one)	0.25	Down (one, two)		/	/			/			/	/	/	Proviral
X	BCL7A	605	NM_020993	B-cell CLL/lymphoma 7A	Proviral	Down (one)	0.25	Down (one, two)		/	/			/			/	/	/	/
X	BCL9L	283149	NM_182557	B-cell CLL/lymphoma 9-like	Proviral	Down (one, two)	0.25	Down (one, two)		/	/			Proviral (marginal)	/		/	/	Proviral (marginal)	/
X	CDKL5	6792	NM_003159	cyclin-dependent kinase-like 5	Proviral	Down (two)	Proviral (Part one)	Down (one, two)		/	/			/			/	/	/	Antiviral
X	CNOT6L	246175	NM_144571	CCR4-NOT transcription complex, subunit 6-like	Proviral	Down (one, two)	Proviral (Part one)	Down (one, two)		/	/			/			/	Proviral (marginal)	/	/
X	CPD	1362	NM_001304	carboxypeptidase D	Antiviral	Up (two)	0.25	Up (two)		/	/			/			/	Proviral (marginal)	Antiviral	Proviral
X	CRLF3	51379	NM_015986	cytokine receptor-like factor 3	Antiviral	Up (two)	0.25	Up (two)		/	/			Proviral (marginal)	Proviral (marginal)		/	/	/	Antiviral
X	CSF3R	1441	NM_000760	colony stimulating factor 3 receptor (granulocyte)	Antiviral	Up (one, two)	Antiviral (Part two)	Up (two)		/	/			/			/	/	/	Proviral
X	CTGF	1490	NM_001901	connective tissue growth factor	Proviral	Down (two)	Proviral (Part one)	Down (one, two)		/	/			/			/	/	/	/
X	CTNNAL1	8727	NM_003798	catenin (cadherin-associated protein), alpha-like 1	Antiviral	Up (one, two)	0.25	Up (one, two)		/	/			/			/	Proviral	Antiviral (marginal)	Proviral (marginal)
X	DDOST	1650	NM_005216	dolichyl-diphosphooligosaccharide-protein glycosyltransferase	Proviral	Down (two)	Proviral (Part two)	Down (two)		/	/			/			/	/	/	/
X	E2F1	1869	NM_005225	E2F transcription factor 1	Proviral	Down (one)	0.25	Down (one, two)		/	/			/			/	/	/	/
X	FOXP3	50943	NM_014009	forkhead box P3	Proviral	Down (one)	0.25	Down (one, two)		/	/			/			/	/	Proviral (marginal)	/
X	HPX	3263	NM_000613	hemopexin	Proviral	Down (one)	0.25	Down (one, two)		/	/			/			/	/	/	Antiviral
X	HSPCA	3320	NM_005348, NM_001017963	heat shock protein 90kDa alpha (cytosolic), class A member 1	X	X	X	X		/	/			/			/	/	/	/
X	IGSF11	152404	NM_152538	immunoglobulin superfamily, member 11	Proviral	Down (one, two)	Proviral (Part one)	Down (one, two)		/	/			/			/	/	/	Antiviral (marginal)
X	IGSF4D (CADM2)	253559	NM_153184	cell adhesion molecule 2	Proviral	Down (two)	Proviral (Part two)	Down (two)		/	/			/			Antiviral	/	/	/
X	IREB2	3658	NM_004136	iron-responsive element binding protein 2	Proviral	Down (one, two)	0.25	Down (one, two)		/	/			/			/	/	/	Proviral (marginal)
X	ITGB1BP2	26548	NM_012278	integrin beta 1 binding protein (melusin) 2	Proviral	Down (one, two)	0.25	Down (one, two)		/	/			/			/	/	/	/
X	MAVS	57506	NM_020746	mitochondrial antiviral signaling protein	X	X	X	X		/	/			/			/	Proviral (marginal)	Proviral (marginal)	Proviral (marginal)
X	MGC15476 (DACT3)	147906	NM_145056	dapper, antagonist of beta-catenin, homolog 3 (Xenopus laevis)	Proviral	Down (two)	Proviral (Part one)	Down (one, two)		/	/			/			/	/	/	/
X	MMP11	4320	NM_005940	matrix metallopeptidase 11 (stromelysin 3)	Antiviral	Up (one, two)	0.25	Up (one, two)		/	/			/			/	Proviral (marginal)	Antiviral (marginal)	/
X	MMP9	4318	NM_004994	matrix metallopeptidase 9 (gelatinase B, 92kDa gelatinase, 92kDa type IV collagenase)	Antiviral	Up (one, two)	0.25	Up (one, two)		/	/			/			/	Proviral (marginal)	/	Antiviral (marginal)
X	NDUFB4	4710	NM_004547	NADH dehydrogenase (ubiquinone) 1 beta subcomplex, 4, 15kDa	Proviral	Down (two)	0.25	Down (two)		/	/			/			/	/	/	/
X	PDAP1	11333	NM_014891	PDGFA associated protein 1	Proviral	Down (one, two)	0.25	Down (one, two)		/	/			Antiviral	/		Proviral	Proviral (marginal)	/	Proviral (marginal)
X	PTK9 (TWF1)	5756	NM_002822	twinfilin, actin-binding protein, homolog 1 (Drosophila)	Proviral	Down (two)	0.25	Down (two)		/	/			Antiviral	/		/	/	/	/
X	RIT1	6016	NM_006912	Ras-like without CAAX 1	Proviral	Down (one, two)	0.25	Down (one, two)		/	/			/			/	/	/	/
X	RNF31	55072	NM_017999	ring finger protein 31	Proviral	Down (one, two)	Proviral (Part one)	Down (one, two)		/	/			/			/	/	/	/
X	ROBO1	6091	NM_002941	roundabout, axon guidance receptor, homolog 1 (Drosophila)	Proviral	Down (one, two)	0.25	Down (one, two)		/	/			/			/	/	/	/
X	STK22C (TSSK3)	81629	NM_052841	testis-specific serine kinase 3	Antiviral	Up (one, two)	0.25	Up (one, two)		/	/			/			/	/	/	/
X	TANK (TRAF2)	10010	NM_004180, NM_133484	TRAF family member-associated NFKB activator	X	Down (two)	X	X		/	/			/			/	/	Proviral (marginal)	Antiviral (marginal)
X	TAZ	25937	NM_015472	WW domain containing transcription regulator 1	Proviral	Down (one, two)	0.25	Down (one, two)		/	/			Proviral	/		/	/	/	/
X	TLK2	11011	NM_006852	tousled-like kinase 2	X	Down (one, two)	0.25	Down (one, two)		/	/			/			/	/	/	/
X	TNFRSF10C	8794	NM_003841	tumor necrosis factor receptor superfamily, member 10c, decoy without an intracellular domain	Antiviral	Up (one, two)	0.25	Up (one, two)		/	/			Proviral	/		/	Proviral (marginal)	/	/
X	TNFRSF10D	8793	NM_003840	tumor necrosis factor receptor superfamily, member 10d, decoy with truncated death domain	Antiviral	Up (one, two)	0.25	Up (one, two)		/	/			/			/	Proviral	/	Proviral
X	TRIM46	80128	NM_025058	tripartite motif-containing 46	Proviral	Down (one, two)	0.25	Down (one, two)		/	/			/			/	/	/	/
X	UBE2E3	10477	NM_006357	ubiquitin-conjugating enzyme E2E 3 (UBC4/5 homolog, yeast)	Proviral	Down (two)	0.25	Down (two)		/	/			/			/	/	/	Proviral (marginal)
X	USP16	10600	NM_006447	ubiquitin specific peptidase 16	Proviral	Down (one, two)	0.25	Down (one, two)		/	/			Antiviral	/		/	Proviral (marginal)	/	/
X	VTN	7448	NM_000638	vitronectin	Proviral	Down (one)	0.25	Down (one, two)		/	/			/			/	/	/	/
X	WNT10B	7480	NM_003394	wingless-type MMTV integration site family, member 10B	X	Down (one)	X	X		/	/			/			/	/	/	/
* Li et al., 2009 PNAS
/ - Negative assay result
X - NOT a validated HCV-associated host factor

## Sheet: Entry (18 hits)
Relavant HCV Life Cycle Stages	Entrez Gene Symbol	Entrez Gene ID	Genbank Acc. No.	Gene Name	Primary siRNA Screen*					Viral Entry Assay				HCV Replicon Assay			HCVcc Assay					HCV Single Cycle Infection Assay
					Primary Screen (siGENOME SMARTpools)		Cherry Picking (siGENOME - set of 4)
					Hit	Core Staining (Part-one, Part-two)	Hit	Core Staining (Part one, Part two)		HCVpp Hit	VSV-Gpp Hit	MLVpp Hit		Subgenomic Replicon Hit	IRES-mediated Translation Hit		Core Staining		HCV RNA Quantification			Core-assembly Defective Virus Infection Hit
																	Part One Hits	Part Two Hits	Intracellular Hits	Extracellular Hits
Entry	ARHGEF7	8874	NM_003899	Rho guanine nucleotide exchange factor (GEF) 7	Antiviral	Up (one, two)	Antiviral (Part one)	Up (one, two)		Proviral	Proviral	Proviral		/			Proviral	Proviral	Proviral (marginal)	Proviral
Entry	ARRDC2	27106	NM_015683	arrestin domain containing 2	Proviral	Down (one, two)	Proviral (Part one)	Down (one, two)		Proviral	Proviral	Proviral		/			Proviral	Proviral	Proviral	Proviral
Entry	CD81	975	NM_004356	CD81 molecule	Proviral	Down (one, two)	Proviral (Part one)	Down (one, two)		Proviral	/	/		/	/		Proviral	Proviral	Proviral	Proviral		Proviral
Entry	CDH1	999	NM_004360	cadherin 1, type 1, E-cadherin (epithelial)	Proviral	Down (one)	Proviral (Part one)	Down (one, two)		Proviral	/	/		/			Proviral	Proviral (marginal)	Proviral	Proviral
Entry	CNOT2	4848	NM_014515	CCR4-NOT transcription complex, subunit 2	Proviral	Down (one, two)	Proviral (Part one)	Down (one, two)		Proviral	Proviral	Proviral		/			Proviral	Proviral	Proviral	Proviral
Entry	CNOT3	4849	NM_014516	CCR4-NOT transcription complex, subunit 3	Proviral	Down (one)	Proviral (Part one)	Down (one, two)		Proviral	Proviral	Proviral		/			Proviral	Proviral	Proviral	Proviral
Entry	CYBA	1535	NM_000101	cytochrome b-245, alpha polypeptide	Proviral	Down (one, two)	Proviral (Part one)	Down (one, two)		Proviral	/	/		/			Proviral	Proviral	Proviral (marginal)	Proviral
Entry	MAP4	4134	NM_002375	microtubule-associated protein 4	Proviral	Down (one, two)	Proviral (Part one)	Down (one, two)		Proviral	Proviral	/		/			Proviral	Proviral (marginal)	Proviral	Proviral
Entry	RAB34	83871	NM_031934	RAB34, member RAS oncogene family	X	X	X	X		Proviral	Proviral	/		/			Proviral	Proviral	Proviral	Proviral
Entry	RAC1	5879	NM_018890	ras-related C3 botulinum toxin substrate 1 (rho family, small GTP binding protein Rac1)	Proviral	Down (one)	Proviral (Part one)	Down (one, two)		Proviral	/	/		/			Proviral	/	Proviral	Proviral (marginal)
Entry	ROCK2	9475	NM_004850	Rho-associated, coiled-coil containing protein kinase 2	Proviral	Down (one, two)	Proviral (Part one)	Down (one, two)		Proviral	Proviral	/		/			Proviral	Proviral	Proviral	Proviral		Proviral
Entry; IRES-mediated Translation	SMAD6	4091	NM_005585	SMAD family member 6	Proviral	Down (one)	Proviral (Part one)	Down (one, two)		Proviral	/	/		Proviral	Proviral		Proviral	Proviral (marginal)	Proviral	Proviral
Entry; RNA Replication	CHKA	1119	NM_001277	choline kinase alpha	Proviral	Down (one)	Proviral (Part one)	Down (one, two)		Proviral	/	/		Proviral	/		Proviral	Proviral	Proviral	Proviral
Entry; RNA Replication	CNOT1	23019	NM_016284	CCR4-NOT transcription complex, subunit 1	Proviral	Down (one, two)	Proviral (Part one)	Down (one, two)		Proviral	Proviral	Proviral		Proviral	/		Proviral	Proviral	Proviral	Proviral
Entry; RNA Replication	DDX3X	1654	NM_001356	DEAD (Asp-Glu-Ala-Asp) box polypeptide 3, X-linked	Proviral	Down (two)	Proviral (Part one)	Down (one, two)		Proviral	Proviral	Proviral		Proviral	Proviral (marginal)		Proviral	Proviral	Proviral	Proviral
Entry; RNA Replication	PIK4CA	5297	NM_002650	phosphatidylinositol 4-kinase, catalytic, alpha	Proviral	Down (one, two)	Proviral (Part one)	Down (one, two)		Proviral	Proviral	/		Proviral	/		Proviral	Proviral	Proviral	Proviral		Proviral
Entry; RNA Replication	RBP4	5950	NM_006744	retinol binding protein 4, plasma	Proviral	Down (one, two)	0.25	Down (one, two)		Proviral	Proviral	Proviral		Proviral (marginal)	/		Proviral	Proviral	Proviral	Proviral
Entry; Assembly/Secretion	HNRPK	3190	NM_002140	heterogeneous nuclear ribonucleoprotein K	Antiviral	Up (two)	Antiviral (Part two)	Up (one, two)		Proviral	Proviral	Proviral		/			Proviral	Antiviral	Proviral	Antiviral
* Li et al., 2009 PNAS
/ - Negative assay result

## Sheet: IRES-mediated Transl (19 hits)
Relavant HCV Life Cycle Stages	Entrez Gene Symbol	Entrez Gene ID	Genbank Acc. No.	Gene Name	Primary siRNA Screen*					Viral Entry Assay				HCV Replicon Assay			HCVcc Assay					HCV Single Cycle Infection Assay
					Primary Screen (siGENOME SMARTpools)		Cherry Picking (siGENOME - set of 4)
					Hit	Core Staining (Part-one, Part-two)	Hit	Core Staining (Part-one, Part-two)		HCVpp Hit	VSV-Gpp Hit	MLVpp Hit		Subgenomic Replicon Hit	IRES-mediated Translation Hit		Core Staining		HCV RNA Quantification			Core-assembly Defective Virus Infection Hit
																	Part-One Hit	Part-Two Hit	Intracellular Hit	Extracellular Hit
IRES-mediated Translation	FBLN5	10516	NM_006329	fibulin 5	Proviral	Down (one, two)	Proviral (Part one)	Down (one, two)		/	/			Proviral (marginal)	Proviral (marginal)		/	/	Proviral (marginal)	/
IRES-mediated Translation	FKBPL	63943	NM_022110	FK506 binding protein like	Proviral	Down (one, two)	0.25	Down (one, two)		/	/			Proviral (marginal)	Proviral (marginal)		Proviral	Proviral	Proviral (marginal)	Proviral
IRES-mediated Translation	FLT4	2324	NM_002020	fms-related tyrosine kinase 4	Proviral	Down (one, two)	Proviral (Part one)	Down (one, two)		/	/			Proviral	Proviral (marginal)		/	Proviral	/	Proviral
IRES-mediated Translation	IGFBP6	3489	NM_002178	insulin-like growth factor binding protein 6	Antiviral	Up (two)	Antiviral (Part two)	Up (two)		/	/			Proviral	Proviral		/	/	Proviral	Proviral
IRES-mediated Translation	MAPK1	5594	NM_138957, NM_002745	mitogen-activated protein kinase 1	Proviral	Down (two)	Proviral (Part one)	Down (one, two)		/	/			Proviral (marginal)	Proviral (marginal)		/	Proviral	Proviral (marginal)	Proviral (marginal)
IRES-mediated Translation	MARK3	4140	NM_002376	MAP/microtubule affinity-regulating kinase 3	Proviral	Down (one, two)	Proviral (Part one)	Down (one, two)		/	/			Proviral (marginal)	Proviral		/	Proviral	Proviral	Proviral
IRES-mediated Translation	NOL6	65083	NM_022917	nucleolar protein family 6 (RNA-associated)	Proviral	Down (one, two)	Proviral (Part one)	Down (one, two)		/	/			Proviral	Proviral		Proviral (marginal)	/	Proviral	Proviral
IRES-mediated Translation	PIAS1	8554	NM_016166	protein inhibitor of activated STAT, 1	X	X	X	X		/	/			Proviral	Proviral		Proviral	Proviral	Proviral	Proviral
IRES-mediated Translation	RAB9P40 (RABEPK)	10244	NM_005833	Rab9 effector protein with kelch motifs	Proviral	Down (one, two)	Proviral (Part one)	Down (one, two)		/	/			Proviral	Proviral		Proviral (marginal)	Proviral	/	Proviral		Proviral
IRES-mediated Translation	RGPD5	84220	NM_005054	RANBP2-like and GRIP domain containing 5	Proviral	Down (two)	Proviral (Part two)	Down (two)		/	/			Proviral (marginal)	Proviral (marginal)		/	Proviral	Proviral (marginal)	Proviral
IRES-mediated Translation	USP11	8237	NM_004651	ubiquitin specific peptidase 11	Proviral	Down (one, two)	Proviral (Part one)	Down (one, two)		/	/			Proviral	Proviral		Proviral	Proviral	Proviral	Proviral
IRES-mediated Translation	IFITM2	10581	NM_006435	interferon induced transmembrane protein 2 (1-8D)	Proviral	Down (one, two)	0.25	Down (one, two)		/	/			Antiviral	Antiviral		Antiviral	Proviral (marginal)	Antiviral	/
IRES-mediated Translation	IFITM3	10410	NM_021034	interferon induced transmembrane protein 3 (1-8U)	Proviral	Down (one, two)	Proviral (Part one)	Down (one, two)		/	/			Antiviral	Antiviral		Antiviral	/	Antiviral	/
IRES-mediated Translation	IL10RB	3588	NM_000628	interleukin 10 receptor, beta	X	Up (one)	X	X		/	/			Antiviral	Antiviral		/	/	Antiviral	Antiviral
IRES-mediated Translation	OTUB1	55611	NM_017670	OTU domain, ubiquitin aldehyde binding 1	Antiviral	Up (one, two)	Antiviral (Part one)	Up (one, two)		/	/			Antiviral	Antiviral		Antiviral	Proviral (marginal)	Antiviral	/
IRES-mediated Translation	PLEK2	26499	NM_016445	pleckstrin 2	Proviral	Down (one, two)	0.25	Down (one, two)		/	/			Antiviral	Antiviral		/	Proviral	Antiviral	Proviral
IRES-mediated Translation	RIPK2	8767	NM_003821	receptor-interacting serine-threonine kinase 2	Proviral	Down (one, two)	Proviral (Part one)	Down (one, two)		/	/			Antiviral	Antiviral		/	Proviral (marginal)	Antiviral	Proviral (marginal)
IRES-mediated Translation	STAT1	6772	NM_007315, NM_139266	signal transducer and activator of transcription 1, 91kDa	X	X	X	X		/	/			Antiviral	Antiviral		/	/	Antiviral	Antiviral
Entry; IRES-mediated Translation	SMAD6	4091	NM_005585	SMAD family member 6	Proviral	Down (one)	Proviral (Part one)	Down (one, two)		Proviral	/	/		Proviral	Proviral		Proviral (marginal)	Proviral (marginal)	Proviral	Proviral
* Li et al., 2009 PNAS
/ - Negative assay result

## Sheet: RNA Replication (54 hits)
Relavant HCV Life Cycle Stages	Entrez Gene Symbol	Entrez Gene ID	Genbank Acc. No.	Gene Name	Primary siRNA Screen*					Viral Entry Assay				HCV Replicon Assays			HCVcc Assay					HCV Single Cycle Infection Assay
					Primary Screen (siGENOME SMARTpools)		Cherry Picking (siGENOME - set of 4)
					Hit	Core Staining (Part-one, Part-two)	Hit	Core Staining (Part-one, Part-two)		HCVpp Hit	VSV-Gpp Hit	MLVpp Hit		Subgenomic Replicon Hits	IRES-mediated Translation Hits		Core Staining		HCV RNA Quantification			Core-assembly Defective Virus Infection Hit
																	Part-One Hit	Part-Two Hit	Intracellular Hit	Extracellular Hit
RNA Replication	APOBEC2	10930	NM_006789	apolipoprotein B mRNA editing enzyme, catalytic polypeptide-like 2	Proviral	Down (one, two)	0.25	Down (one, two)		/	/			Proviral	/		/	Proviral (marginal)	Antiviral	Proviral (marginal)
RNA Replication	CD3E	916	NM_000733	CD3e molecule, epsilon	Proviral	Down (one, two)	0.25	Down (one, two)		/	/			Proviral	/		Proviral	Proviral	Proviral	Proviral
RNA Replication	CEBPD	1052	NM_005195	CCAAT/enhancer binding protein (C/EBP), delta	Proviral	Down (one)	0.25	Down (one, two)		/	/			Proviral	/		Proviral	Proviral	Proviral	Proviral
RNA Replication	CRLF2	64109	NM_022148	cytokine receptor-like factor 2	Proviral	Down (one, two)	0.25	Down (one, two)		/	/			Proviral	/		Proviral	Proviral	Proviral (marginal)	Proviral
RNA Replication	CTSF	8722	NM_003793	cathepsin F	Proviral	Down (one, two)	Proviral (Part one)	Down (one, two)		/	/			Proviral (marginal)	/		Proviral	Proviral	Proviral	Proviral
RNA Replication	DDX26	26512	NM_001039938	integrator complex subunit 6	X	X	X	X		/	/			Proviral	/		Proviral	Proviral	Proviral	Proviral (marginal)
RNA Replication	DDX6	1656	NM_004397	DEAD (Asp-Glu-Ala-Asp) box polypeptide 6	Proviral	Down (one, two)	0.25	Down (one, two)		/	/			Proviral	/		Proviral	Proviral	Proviral	Proviral
RNA Replication	DGAT1	8694	NM_012079	diacylglycerol O-acyltransferase homolog 1 (mouse)	Proviral	Down (one, two)	Proviral (Part one)	Down (one, two)		/	/			Proviral (marginal)	/		/	/	Proviral	/
RNA Replication	DNMT1	1786	NM_001379	DNA (cytosine-5-)-methyltransferase 1	Proviral	Down (one)	0.25	Down (one, two)		/	/			Proviral (marginal)	/		/	Proviral	/	Proviral
RNA Replication	EIF3S6	3646	NM_001568	eukaryotic translation initiation factor 3, subunit 6 48kDa	Proviral	Down (two)	0.25	Down (two)		/	/			Proviral	/		Antiviral	Proviral	/	Proviral
RNA Replication	GCAT	23464	NM_014291	glycine C-acetyltransferase (2-amino-3-ketobutyrate coenzyme A ligase)	Proviral	Down (two)	Proviral (Part two)	Down (two)		/	/			Proviral (marginal)	/		/	/	/	/
RNA Replication	GNB2L1	10399	NM_006098	guanine nucleotide binding protein (G protein), beta polypeptide 2-like 1	Proviral	Down (one, two)	Proviral (Part one)	Down (one, two)		/	/			Proviral	/		Proviral	Proviral	Proviral	Proviral
RNA Replication	GPR145 (MCHR2)	84539	NM_032503	melanin-concentrating hormone receptor 2	Proviral	Down (two)	Proviral (Part one)	Down (one, two)		/	/	/		Proviral	/		Proviral (marginal)	Proviral	Proviral	Proviral
RNA Replication	GPR153	387509	XM_291419	G protein-coupled receptor 153	Proviral	Down (one, two)	0.25	Down (one, two)		/	/			Proviral (marginal)	Antiviral		/	Proviral	Proviral (marginal)	Proviral
RNA Replication	GPSN2	9524	NM_004868	glycoprotein, synaptic 2	Proviral	Down (one)	Proviral (Part one)	Down (one, two)		/	/			Proviral	/		Proviral	Proviral	Proviral	Proviral (marginal)
RNA Replication	GSPT1	2935	NM_002094	G1 to S phase transition 1	Proviral	Down (one)	0.25	Down (one, two)		/	/			Proviral (marginal)	/		Proviral	Proviral	Proviral	/
RNA Replication	GTF3A	2971	NM_002097	general transcription factor IIIA	Proviral	Down (two)	Proviral (Part one)	Down (one, two)		/	/			Proviral	/		/	/	Proviral (marginal)	/
RNA Replication	HAS1	3036	NM_001523	hyaluronan synthase 1	Proviral	Down (one, two)	0.25	Down (one, two)		/	/			Proviral	/		Proviral	Proviral	Proviral	Proviral (marginal)
RNA Replication	HEXA	3073	NM_000520	hexosaminidase A (alpha polypeptide)	Proviral	Down (one, two)	0.25	Down (one, two)		/	/			Proviral (marginal)	/		/	Proviral	Proviral (marginal)	Proviral
RNA Replication	IMP4	92856	NM_033416	IMP4, U3 small nucleolar ribonucleoprotein, homolog (yeast)	Proviral	Down (one, two)	Proviral (Part one)	Down (one, two)		/	/			Proviral (marginal)	/		Proviral	Proviral	Proviral (marginal)	Proviral (marginal)
RNA Replication	ITGA7	3679	NM_002206	integrin, alpha 7	Proviral	Down (one, two)	Proviral (Part one)	Down (one, two)		/	/			Proviral	/		/	Proviral	/	Proviral
RNA Replication	KIAA1904 (LRRC62)	114794	XM_056282	leucine rich repeat containing 62	Proviral	Down (one, two)	0.25	Down (one, two)		/	/			Proviral (marginal)	/		/	Proviral	Proviral (marginal)	/
RNA Replication	MAP3K6	9064	NM_004672	mitogen-activated protein kinase kinase kinase 6	Proviral	Down (one, two)	0.25	Down (one, two)		/	/			Proviral (marginal)	/		/	/	Proviral (marginal)	/
RNA Replication	MVD	4597	NM_002461	mevalonate (diphospho) decarboxylase	Proviral	Down (one, two)	0.25	Down (one, two)		/	/			Proviral	/		Proviral (marginal)	Proviral	Proviral (marginal)	Proviral (marginal)
RNA Replication	NEK4	6787	NM_003157	NIMA (never in mitosis gene a)-related kinase 4	Proviral	Down (one, two)	0.25	Down (one, two)		/	/			Proviral (marginal)	/		/	Proviral	Proviral (marginal)	Proviral
RNA Replication	OSBP	5007	NM_002556	oxysterol binding protein	Proviral	Down (one)	Proviral (Part one)	Down (one, two)		/	/			Proviral (marginal)	/		Proviral	Proviral	Proviral	Proviral
RNA Replication	PRKRIP1	79706	NM_024653	PRKR interacting protein 1 (IL11 inducible)	Proviral	Down (two)	Proviral (Part one)	Down (one, two)		/	/			Proviral (marginal)	/		/	/	/	Antiviral (marginal)
RNA Replication	PTK2B	2185	NM_004103	PTK2B protein tyrosine kinase 2 beta	Proviral	Down (one, two)	0.25	Down (one, two)		/	/			Proviral (marginal)	/		/	Proviral	Proviral (marginal)	/
RNA Replication	RAB5A	5868	NM_004162	RAB5A, member RAS oncogene family	X	X	X	X		/	/	/		Proviral	/		Proviral	Proviral	Proviral	Proviral		Proviral
RNA Replication	SNRPD1	6632	NM_006938	small nuclear ribonucleoprotein D1 polypeptide 16kDa	Antiviral	Up (two)	0.25	Up (two)		/	/			Proviral	/		Proviral (marginal)	/	Proviral	Proviral
RNA Replication	TFAP2A	7020	NM_003220	transcription factor AP-2 alpha (activating enhancer binding protein 2 alpha)	Proviral	Down (one, two)	Proviral (Part one)	Down (one, two)		/	/			Proviral (marginal)	/		/	/	Proviral (marginal)	Proviral
RNA Replication	TNRC11 (MED12)	9968	NM_005120	mediator of RNA polymerase II transcription, subunit 12 homolog (S. cerevisiae)	Proviral	Down (one, two)	Proviral (Part one)	Down (one, two)		/	/			Proviral (marginal)	Antiviral		/	/	Proviral (marginal)	Proviral (marginal)
RNA Replication	TWIST1	7291	NM_000474	twist homolog 1 (acrocephalosyndactyly 3; Saethre-Chotzen syndrome) (Drosophila)	Proviral	Down (one, two)	Proviral (Part one)	Down (one, two)		/	/			Proviral	/		/	/	Proviral	/
RNA Replication	UBE2J1	51465	NM_016021	ubiquitin-conjugating enzyme E2, J1	Proviral	Down (one)	0.25	Down (one, two)		/	/			Proviral	/		Proviral	/	Proviral	Proviral
RNA Replication	UTP14A	10813	NM_006649	UTP14, U3 small nucleolar ribonucleoprotein, homolog A (yeast)	Proviral	Down (one)	0.25	Down (one, two)		/	/			Proviral	/		Proviral	/	Proviral	Proviral
RNA Replication	WIF1	11197	NM_007191	WNT inhibitory factor 1	Proviral	Down (two)	Proviral (Part one)	Down (one, two)		/	/			Proviral (marginal)	/		/	Proviral	Proviral	Proviral
RNA Replication	CXCL12	6387	NM_000609	chemokine (C-X-C motif) ligand 12 (stromal cell-derived factor 1)	Antiviral	Up (one, two)	0.25	Up (one, two)		/	/			Antiviral	/		/	Proviral (marginal)	Antiviral (marginal)	/
RNA Replication	ECT2	1894	NM_018098	epithelial cell transforming sequence 2 oncogene	Antiviral	Up (one, two)	0.25	Up (one, two)		/	/			Antiviral	/		Antiviral	/	Antiviral	Antiviral (marginal)
RNA Replication	ERBB2	2064	NM_004448	v-erb-b2 erythroblastic leukemia viral oncogene homolog 2, neuro/glioblastoma derived oncogene homolog (avian)	Antiviral	Up (one, two)	0.25	Up (one, two)		/	/			Antiviral	/		Antiviral	Proviral (marginal)	Antiviral	/
RNA Replication	GNAZ	2781	NM_002073	guanine nucleotide binding protein (G protein), alpha z polypeptide	Antiviral	Up (one, two)	0.25	Up (one, two)		/	/			Antiviral	/		/	Proviral (marginal)	/	/
RNA Replication	IMPDH1	3614	NM_000883	IMP (inosine monophosphate) dehydrogenase 1	Antiviral	Up (two)	Antiviral (Part two)	Up (two)		/	/			Antiviral	/		/	/	Antiviral	Antiviral
RNA Replication	MYD88	4615	NM_002468	myeloid differentiation primary response gene (88)	X	X	X	X		/	/			Antiviral	/		/	/	Antiviral (marginal)	/
RNA Replication	NEMO	8517	NM_003639	inhibitor of kappa light polypeptide gene enhancer in B-cells, kinase gamma	X	X	X	X		/	/			Antiviral	/		Antiviral	/	Antiviral	Antiviral
RNA Replication	NFKB1	4790	NM_003998	nuclear factor of kappa light polypeptide gene enhancer in B-cells 1	X	X	X	X		/	/			Antiviral	/		Antiviral	Proviral	Antiviral	Antiviral
RNA Replication	NFKB2	4791	NM_002502	nuclear factor of kappa light polypeptide gene enhancer in B-cells 2 (p49/p100)	X	X	X	X		Antiviral	Antiviral			Antiviral	/		Antiviral	/	Antiviral	Antiviral
RNA Replication	PTPRH	5794	NM_002842	protein tyrosine phosphatase, receptor type, H	Antiviral	Up (one, two)	Antiviral (Part one)	Up (one, two)		/	/			Antiviral	/		/	/	Antiviral	Antiviral (marginal)
RNA Replication	RELA	5970	NM_021975	v-rel reticuloendotheliosis viral oncogene homolog A (avian)	X	X	X	X		/	/			Antiviral	/		Antiviral	Proviral	Antiviral	Antiviral
RNA Replication	RELB	5971	NM_006509	v-rel reticuloendotheliosis viral oncogene homolog B	X	X	X	X		/	/			Antiviral	/		Antiviral	/	Antiviral	Antiviral
RNA Replication	TGFBR1	7046	NM_004612	transforming growth factor, beta receptor I (activin A receptor type II-like kinase, 53kDa)	Antiviral	Up (one, two)	0.25	Up (one, two)		/	/			Antiviral	/		/	Proviral (marginal)	Antiviral	Proviral (marginal)
Entry; RNA Replication	CHKA	1119	NM_001277	choline kinase alpha	Proviral	Down (one)	Proviral (Part one)	Down (one, two)		Proviral	/	/		Proviral	/		Proviral	Proviral	Proviral	Proviral
Entry; RNA Replication	CNOT1	23019	NM_016284	CCR4-NOT transcription complex, subunit 1	Proviral	Down (one, two)	Proviral (Part one)	Down (one, two)		Proviral	Proviral	Proviral		Proviral	/		Proviral	Proviral	Proviral	Proviral
Entry; RNA Replication	DDX3X	1654	NM_001356	DEAD (Asp-Glu-Ala-Asp) box polypeptide 3, X-linked	Proviral	Down (two)	Proviral (Part one)	Down (one, two)		Proviral	Proviral	Proviral		Proviral	Proviral (marginal)		/	Proviral	Proviral	Proviral
Entry; RNA Replication	PIK4CA	5297	NM_002650	phosphatidylinositol 4-kinase, catalytic, alpha	Proviral	Down (one, two)	Proviral (Part one)	Down (one, two)		Proviral	Proviral	/		Proviral	/		Proviral	Proviral	Proviral	Proviral		Proviral
Entry; RNA Replication	RBP4	5950	NM_006744	retinol binding protein 4, plasma	Proviral	Down (one, two)	0.25	Down (one, two)		Proviral	Proviral	Proviral		Proviral (marginal)	/		Proviral (marginal)	Proviral	Proviral	Proviral
* Li et al., 2009 PNAS
/ - Negative assay result

## Sheet: Assembly or Secretion (66 hits)
Relavant HCV Life Cycle Stages	Entrez Gene Symbol	Entrez Gene ID	Genbank Acc. No.	Gene Name	Primary siRNA Screen*					Viral Entry Assay				HCV Replicon Assay			HCVcc Assay					HCV Single Cycle Infection Assay
					Primary Screen (siGENOME SMARTpools)		Cherry Picking (siGENOME - set of 4)
					Hit	Core Staining (Part-one, Part-two)	Hit	Core Staining (Part-one, Part-two)		HCVpp Hit	VS-Gpp Hit	MLVpp Hit		Subgenomic Replicon Hit	IRES-mediated Translation Hit		Core Staining		HCV RNA Quantification			Core-assembly Defective Virus Infection Hit
																	Part-One Hit	Part-Two Hit	Intracellular Hit	Extracellular Hit
Assembly/Secretion	ABCB6	10058	NM_005689	ATP-binding cassette, sub-family B (MDR/TAP), member 6	Proviral	Down (two)	Proviral (Part two)	Down (two)		/	/			Proviral (marginal)	/		/	/	Antiviral	Proviral (marginal)
Assembly/Secretion	AP1GBP1	11276	NM_007247	AP1 gamma subunit binding protein 1	Proviral	Down (two)	Proviral (Part one)	Down (one, two)		/	/			/			/	Proviral (marginal)	Proviral (marginal)	Proviral
Assembly/Secretion	AP3B1	8546	NM_003664	adaptor-related protein complex 3, beta 1 subunit	Proviral	Down (one, two)	Proviral (Part one)	Down (one, two)		/	/			/			/	/	/	Proviral
Assembly/Secretion	APOE	348	NM_000041	apolipoprotein E	Proviral	Down (two)	Proviral (Part two)	Down (two)		/	/			/			/	Proviral	/	Proviral
Assembly/Secretion	ARHGAP22	58504	NM_021226	Rho GTPase activating protein 22	Proviral	Down (one, two)	Proviral (Part one)	Down (one, two)		/	/			/			/	Proviral (marginal)	Proviral	Proviral (marginal)		/
Assembly/Secretion	C1QA	712	NM_015991	complement component 1, q subcomponent, A chain	Proviral	Down (one, two)	0.25	Down (one, two)		/	/			/			/	Proviral	Antiviral (marginal)	Proviral
Assembly/Secretion	C1QB	713	NM_000491	complement component 1, q subcomponent, B chain	Proviral	Down (one, two)	0.25	Down (one, two)		/	/			/			/	Proviral	Antiviral	Proviral
Assembly/Secretion	CCDC8	83987	NM_032040	coiled-coil domain containing 8	Proviral	Down (one, two)	Proviral (Part one)	Down (one, two)		/	/			/			/	Proviral	/	Proviral
Assembly/Secretion	CCL26	10344	NM_006072	chemokine (C-C motif) ligand 26	Antiviral (Part one) Proviral (Part two)	Up (one), Down (two)	Proviral (Part two)	Down (two)		/	/			/			/	Proviral	/	Proviral
Assembly/Secretion	CCL3L1	6349	NM_021006	chemokine (C-C motif) ligand 3-like 1	Proviral	Down (one, two)	0.25	Down (one, two)		/	/			/			/	Proviral (marginal)	/	Proviral
Assembly/Secretion	CDCA3	83461	NM_031299	cell division cycle associated 3	Proviral	Down (two)	Proviral (Part two)	Down (two)		/	/			/			/	Proviral	/	Proviral
Assembly/Secretion	CHUK	1147	NM_001278	conserved helix-loop-helix ubiquitous kinase	Proviral	Down (one, two)	Proviral (Part one)	Down (one, two)		/	/			/			Proviral	Proviral	Proviral	Proviral		/
Assembly/Secretion	CLSTN1	22883	NM_014944	calsyntenin 1	Proviral	Down (one, two)	Proviral (Part one)	Down (one, two)		/	/			/			Proviral	Proviral	/	Proviral
Assembly/Secretion	CSNK1A1L	122011	NM_145203	casein kinase 1, alpha 1-like	Proviral	Down (two)	Proviral (Part one)	Down (one, two)		/	/			/			/	Proviral	/	/
Assembly/Secretion	CX3CL1	6376	NM_002996	chemokine (C-X3-C motif) ligand 1	Proviral	Down (one, two)	Proviral (Part one)	Down (one, two)		/	/			/			/	Proviral (marginal)	/	/
Assembly/Secretion	DEFB126	81623	NM_030931	defensin, beta 126	Proviral	Down (one, two)	Proviral (Part one)	Down (one, two)		/	/			/			/	Proviral	Antiviral	Proviral
Assembly/Secretion	DOCK3	1795	NM_004947	dedicator of cytokinesis 3	Proviral	Down (one, two)	Proviral (Part one)	Down (one, two)		/	/			/			Antiviral	Proviral (marginal)	/	Proviral (marginal)
Assembly/Secretion	GLG1	2734	NM_012201	golgi glycoprotein 1	X	Down (two)	X	X		/	/			/			/	Proviral	/	Proviral
Assembly/Secretion	GNG8	94235	NM_033258	guanine nucleotide binding protein (G protein), gamma 8	Proviral	Down (one, two)	Proviral (Part one)	Down (one, two)		/	/			/			Proviral (marginal)	Proviral	/	Proviral
Assembly/Secretion	HIPK3	10114	NM_005734	homeodomain interacting protein kinase 3	Proviral	Down (two)	Proviral (Part one)	Down (one, two)		/	/			/			/	Proviral	/	/
Assembly/Secretion	IDE	3416	NM_004969	insulin-degrading enzyme	Proviral	Down (two)	0.25	Down (two)		/	/			/			/	Proviral	/	Proviral
Assembly/Secretion	IKBKE	9641	NM_014002	inhibitor of kappa light polypeptide gene enhancer in B-cells, kinase epsilon	X	X	X	X		/	/			/			/	Proviral (marginal)	Proviral (marginal)	Proviral
Assembly/Secretion	IL17RB	55540	NM_018725	interleukin 17 receptor B	Antiviral	Up (one, two)	Antiviral (Part one)	Up (one, two)		/	/			/			/	Proviral	/	Proviral
Assembly/Secretion	IRF3	3661	NM_001571	interferon regulatory factor 3	Proviral	Down (one, two)	Proviral (Part one)	Down (one, two)		/	/			/			/	Proviral (marginal)	Proviral (marginal)	Proviral
Assembly/Secretion	MYO3A	53904	NM_017433	myosin IIIA	Proviral	Down (two)	Proviral (Part one)	Down (one, two)		/	/			/			/	Proviral	Proviral (marginal)	/
Assembly/Secretion	NIK	9020	NM_003954	mitogen-activated protein kinase kinase kinase 14	X	X	X	X		/	/			/			/	Proviral	/	Proviral
Assembly/Secretion	PACE-1 (SCYL3)	57147	NM_020423	SCY1-like 3 (S. cerevisiae)	Proviral	Down (one)	0.25	Down (one, two)		/	/			/			/	Proviral	/	Proviral (marginal)
Assembly/Secretion	PARP11	57097	NM_020367	poly (ADP-ribose) polymerase family, member 11	Proviral	Down (one, two)	Proviral (Part one)	Down (one, two)		/	/			/			/	Proviral	/	Proviral
Assembly/Secretion	PLB1	151056	NM_153021	phospholipase B1	Proviral	Down (one, two)	Proviral (Part two)	Down (one, two)		/	/			/			Proviral	Proviral	Proviral (marginal)	/		/
Assembly/Secretion	PROX1	5629	NM_002763	prospero-related homeobox 1	Proviral	Down (one, two)	Proviral (Part one)	Down (one, two)		/	/			/			/	Proviral	Antiviral	Proviral
Assembly/Secretion	PTHR1	5745	NM_000316	parathyroid hormone receptor 1	Proviral	Down (one, two)	Proviral (Part one)	Down (one, two)		/	/			/			Proviral	Proviral	Proviral (marginal)	Proviral		/
Assembly/Secretion	RAB10	10890	NM_016131	RAB10, member RAS oncogene family	Proviral	Down (one, two)	Proviral (Part one)	Down (one, two)		/	/			/			/	Proviral	/	Proviral
Assembly/Secretion	RAB11A	8766	NM_004663	RAB11A, member RAS oncogene family	Proviral	Down (one, two)	Proviral (Part one)	Down (one, two)		/	/			/			/	Proviral	Proviral	Proviral
Assembly/Secretion	RAF1	5894	NM_002880	v-raf-1 murine leukemia viral oncogene homolog 1	Proviral	Down (two)	Proviral (Part two)	Down (two)		/	/			/			/	Proviral	/	Proviral
Assembly/Secretion	RBM9	23543	NM_014309	RNA binding motif protein 9	Proviral	Down (two)	Proviral (Part one)	Down (one, two)		/	/			/			/	Proviral	/	Proviral
Assembly/Secretion	RNF207	388591	NM_207396	ring finger protein 207	Proviral	Down (one, two)	Proviral (Part one)	Down (one, two)		/	/			/			/	Proviral	/	Proviral
Assembly/Secretion	RYK	6259	NM_002958	RYK receptor-like tyrosine kinase	Proviral	Down (two)	0.25	Down (two)		/	/			/			/	Proviral	/	/
Assembly/Secretion	SH3TC1	54436	NM_018986	SH3 domain and tetratricopeptide repeats 1	Proviral	Down (one, two)	Proviral (Part one)	Down (one, two)		/	/			/			/	Proviral	Antiviral (marginal)	Proviral (marginal)
Assembly/Secretion	SIK2 (SNF1LK2)	23235	NM_015191	SNF1-like kinase 2	Proviral	Down (two)	Proviral (Part two)	Down (two)		/	/			/			Antiviral	/	/	Proviral
Assembly/Secretion	SMAD5	4090	NM_005903	SMAD family member 5	Proviral	Down (one, two)	Proviral (Part one)	Down (one, two)		/	/			/			/	Proviral (marginal)	/	Proviral
Assembly/Secretion	SMARCD3	6604	NM_003078	SWI/SNF related, matrix associated, actin dependent regulator of chromatin, subfamily d, member 3	Proviral	Down (two)	Proviral (Part one)	Down (one, two)		/	/			/			/	Proviral	/	Proviral
Assembly/Secretion	SMURF1	57154	NM_020429	SMAD specific E3 ubiquitin protein ligase 1	Proviral	Down (one)	Proviral (Part one)	Down (one, two)		/	/			/			/	Proviral	Antiviral	Proviral
Assembly/Secretion	SMURF2	64750	NM_022739	SMAD specific E3 ubiquitin protein ligase 2	Proviral	Down (one, two)	Proviral (Part one)	Down (one, two)		/	/			/			/	Proviral (marginal)	/	Proviral (marginal)
Assembly/Secretion	SNARK (NUAK2)	81788	NM_030952	NUAK family, SNF1-like kinase, 2	Proviral	Down (one, two)	Proviral (Part one)	Down (one, two)		/	/			/			/	Proviral	/	Proviral (marginal)
Assembly/Secretion	SPCS1	28972	NM_014041	signal peptidase complex subunit 1 homolog (S. cerevisiae)	Proviral	Down (two)	Proviral (Part two)	Down (two)		/	/			/			/	Proviral	/	Proviral
Assembly/Secretion	SPCS2	9789	NM_014752	signal peptidase complex subunit 2 homolog (S. cerevisiae)	Proviral	Down (two)	Proviral (Part two)	Down (two)		/	/			/			/	Proviral	Proviral (marginal)	Proviral
Assembly/Secretion	SPCS3	60559	NM_021928	signal peptidase complex subunit 3 homolog (S. cerevisiae)	Proviral	Down (two)	Proviral (Part two)	Down (two)		/	/			/			/	Proviral	Proviral	Proviral
Assembly/Secretion	SREBP1	6720	NM_004176	sterol regulatory element binding transcription factor 1	X	X	X	X		/	/			/			/	Proviral	Proviral	Proviral
Assembly/Secretion	SRI	6717	NM_003130	sorcin	Proviral	Down (one, two)	Proviral (Part two)	Down (one, two)		/	/			/			Proviral (marginal)	Proviral	/	Proviral (marginal)
Assembly/Secretion	SRRM2	23524	NM_016333	serine/arginine repetitive matrix 2	Proviral	Down (two)	Proviral (Part two)	Down (two)		/	/			/			/	Proviral	/	Proviral (marginal)
Assembly/Secretion	STAT3	6774	NM_003150	signal transducer and activator of transcription 3 (acute-phase response factor)	Proviral	Down (two)	Proviral (Part two)	Down (two)		/	/			/			Antiviral	Proviral (marginal)	Antiviral	Proviral (marginal)
Assembly/Secretion	SUV420H1	51111	NM_016028	suppressor of variegation 4-20 homolog 1 (Drosophila)	Proviral	Down (two)	Proviral (Part one)	Down (one, two)		/	Proviral			/			/	Proviral	/	/
Assembly/Secretion	TRIM62	55223	NM_018207	tripartite motif-containing 62	Proviral	Down (one, two)	Proviral (Part one)	Down (one, two)		/	/	/		/			/	Proviral	Proviral (marginal)	Proviral
Assembly/Secretion	TRRAP	8295	NM_003496	transformation/transcription domain-associated protein	Proviral	Down (two)	0.25	Down (two)		/	/			/			/	Proviral	Antiviral	Proviral
Assembly/Secretion	UBE1L	7318	NM_003335	ubiquitin-activating enzyme E1-like	Proviral	Down (one, two)	0.25	Down (one, two)		/	/			/			/	Proviral (marginal)	/	Proviral
Assembly/Secretion	UBE2S	27338	NM_014501	ubiquitin-conjugating enzyme E2S	Proviral	Down (two)	Proviral (Part two)	Down (two)		/	/			Proviral (marginal)	/		Antiviral	Proviral	Antiviral (marginal)	Proviral (marginal)
Assembly/Secretion	USP51	158880	NM_201286	ubiquitin specific peptidase 51	Proviral	Down (one, two)	Proviral (Part one)	Down (one, two)		/	/			/			/	Proviral	/	/
Assembly/Secretion	VAMP1	6843	NM_014231	vesicle-associated membrane protein 1 (synaptobrevin 1)	Proviral	Down (two)	Proviral (Part one)	Down (one, two)		/	/			/			/	Proviral	Proviral	Proviral
Assembly/Secretion	XBP1	7494	NM_005080	X-box binding protein 1	Proviral	Down (two)	Proviral (Part one)	Down (one, two)		/	/	/		/			/	Proviral	Proviral	Proviral
Assembly/Secretion	XPNPEP1	7511	NM_020383	X-prolyl aminopeptidase (aminopeptidase P) 1, soluble	Proviral	Down (one, two)	Proviral (Part one)	Down (one, two)		/	/			/			/	Proviral	Proviral (marginal)	Proviral
Assembly/Secretion	ZNF337	26152	NM_015655	zinc finger protein 337	Proviral	Down (two)	Proviral (Part two)	Down (two)		/	/			Antiviral	/		/	Proviral	/	/
Assembly/Secretion	CTNNB1	1499	NM_001904	catenin (cadherin-associated protein), beta 1, 88kDa	X	X	X	X		/	/			/			/	/	/	Antiviral
Assembly/Secretion	NDRG1	10397	NM_006096	N-myc downstream regulated gene 1	Antiviral	Up (two)	0.25	Up (two)		/	/			/			/	Antiviral	/	Antiviral
Assembly/Secretion	RSAD2	91543	NM_080657	radical S-adenosyl methionine domain containing 2	X	X	X	X		/	/			/			/	Antiviral	/	Antiviral
Assembly/Secretion	TNFRSF18	8784	NM_004195	tumor necrosis factor receptor superfamily, member 18	Antiviral	Up (two)	0.25	Up (two)		/	/			/			/	/	/	Antiviral (marginal)
Entry; Assembly/Secretion	HNRPK	3190	NM_002140	heterogeneous nuclear ribonucleoprotein K	Antiviral	Up (two)	Antiviral (Part two)	Up (one, two)		Proviral	Proviral	Proviral		/			Proviral	Antiviral	Proviral	Antiviral
* Li et al., 2009 PNAS
/ - Negative assay result

## Sheet: Undefined Early Stage (9 hits)
Relavant HCV Life Cycle Stages	Entrez Gene Symbol	Entrez Gene ID	Genbank Acc. No.	Gene Name	Primary siRNA Screen*					Viral Entry Assay				HCV Replicon Assay			HCVcc Assays					HCV Single Cycle Infection Assay
					Primary Screen (siGENOME SMARTpools)		Cherry Picking (siGENOME - set of 4)
					Hit	Core Staining (Part-one, Part-two)	Hit	Core Staining (Part-one, Part-two)		HCVpp Hit	VSV-Gpp Hit	MLVpp Hit		Subgenomic Replicon Hit	IRES-mediated Translation Hit		Core Staining		HCV RNA Quantification			Core-assembly Defective Virus Infection Hit
																	Part One Hit	Part Two Hit	Intracellular Hit	Extracellular Hit
Undefined Early Stage	FOXA2	3170	NM_021784	forkhead box A2	Proviral	Down (one, two)	Proviral (Part one)	Down (one, two)		/	/			/			Proviral (marginal)	Proviral	Proviral (marginal)	Proviral		Proviral
Undefined Early Stage	PNO1	56902	NM_020143	partner of NOB1 homolog (S. cerevisiae)	Proviral	Down (one, two)	Proviral (Part one)	Down (one, two)		/	/			/			Proviral	Proviral	Proviral (marginal)	Proviral		Proviral
Undefined Early Stage	PPP2R1A	5518	NM_014225	protein phosphatase 2 (formerly 2A), regulatory subunit A , alpha isoform	Proviral	Down (one, two)	Proviral (Part one)	Down (one, two)		/	/			/			/	/	Proviral (marginal)	Proviral		Proviral
Undefined Early Stage	RGR	266747	NM_153615	Ral-GDS related protein Rgr	Proviral	Down (one, two)	Proviral (Part one)	Down (one, two)		/	/			/			Proviral	Proviral	Proviral	Proviral		Proviral
Undefined Early Stage	RPS6KL1	83694	NM_031464	ribosomal protein S6 kinase-like 1	Proviral	Down (one, two)	Proviral (Part one)	Down (one, two)		/	/			/			Proviral	Proviral	Proviral	Proviral		Proviral
Undefined Early Stage	TM6SF2	53345	NM_001001524	transmembrane 6 superfamily member 2	Proviral	Down (one, two)	Proviral (Part one)	Down (one, two)		/	/			/			Proviral	Proviral	Proviral	Proviral		Proviral
Undefined Early Stage	TRAPPC5	126003	XM_058961	trafficking protein particle complex 5	Proviral	Down (one)	Proviral (Part one)	Down (one, two)		/	/			/			Proviral	Proviral	Proviral	Proviral		Proviral
Undefined Early Stage	TRIM42	287015	NM_152616	tripartite motif-containing 42	Proviral	Down (one, two)	Proviral (Part one)	Down (one, two)		/	/			/			/	/	Proviral	Proviral (marginal)		Proviral
Undefined Early Stage	UBE2M	9040	NM_003969	ubiquitin-conjugating enzyme E2M	Proviral	Down (one)	0.25	Down (one, two)		/	/			/			Proviral	Proviral (marginal)	Proviral	Proviral		Proviral
* Li et al., 2009 PNAS
/ - Negative assay result

## Sheet: Multiple Stages (7 hits)
Relavant HCV Life Cycle Stages	Entrez Gene Symbol	Entrez Gene ID	Genbank Acc. No.	Gene Name	Primary siRNA Screen*					Viral Entry Assay				HCV Replicon Assay			HCVcc Assay					HCV Single Cycle Infection Assay
					Primary Screen (siGENOME SMARTpools)		Cherry Picking (siGENOME - set of 4)
					Hit	Core Staining (Part-one, Part-two)	Hit	Core Staining (Part-one, Part-two)		HCVpp Hit	VSV-Gpp Hit	MLVpp Hits		Subgenomic Replicon Hit	IRES-mediated Translation Hit		Core Staining		HCV RNA Quantification			Core-assembly Defective Virus Infection Hit
																	Part-One Hit	Part-Two Hit	Intracellular Hit	Extracellular Hit
Entry; IRES-mediated Translation	SMAD6	4091	NM_005585	SMAD family member 6	Proviral	Down (one)	Proviral (Part one)	Down (one, two)		Proviral	/	/		Proviral	Proviral		Proviral	Proviral (marginal)	Proviral	Proviral
Entry; RNA Replication	CHKA	1119	NM_001277	choline kinase alpha	Proviral	Down (one)	Proviral (Part one)	Down (one, two)		Proviral	/	/		Proviral	/		Proviral	Proviral	Proviral	Proviral
Entry; RNA Replication	CNOT1	23019	NM_016284	CCR4-NOT transcription complex, subunit 1	Proviral	Down (one, two)	Proviral (Part one)	Down (one, two)		Proviral	Proviral	Proviral		Proviral	/		Proviral	Proviral	Proviral	Proviral
Entry; RNA Replication	DDX3X	1654	NM_001356	DEAD (Asp-Glu-Ala-Asp) box polypeptide 3, X-linked	Proviral	Down (two)	Proviral (Part one)	Down (one, two)		Proviral	Proviral	Proviral		Proviral	Proviral (marginal)		Proviral	Proviral	Proviral	Proviral
Entry; RNA Replication	PIK4CA	5297	NM_002650	phosphatidylinositol 4-kinase, catalytic, alpha	Proviral	Down (one, two)	Proviral (Part one)	Down (one, two)		Proviral	Proviral	/		Proviral	/		Proviral	Proviral	Proviral	Proviral		Proviral
Entry; RNA Replication	RBP4	5950	NM_006744	retinol binding protein 4, plasma	Proviral	Down (one, two)	0.25	Down (one, two)		Proviral	Proviral	Proviral		Proviral (marginal)	/		Proviral	Proviral	Proviral	Proviral
Entry; Assembly/Secretion	HNRPK	3190	NM_002140	heterogeneous nuclear ribonucleoprotein K	Antiviral	Up (two)	Antiviral (Part two)	Up (one, two)		Proviral	Proviral	Proviral		/			Proviral	Antiviral	Proviral	Antiviral
* Li et al., 2009 PNAS
/ - Negative assay result
