# Supplementary material for: Integrative Functional Genomics of Hepatitis C Virus Infection Identifies Host Dependencies in Complete Viral Replication Cycle
Source: PLoS Pathog. 2014 May 22;10(5):e1004163. doi: 10.1371/journal.ppat.1004163 (PMC4095987; doi:10.1371/journal.ppat.1004163)
Supplement: Table S9 — HCV host factors – reported. (XLS) [file ppat.1004163.s016.xls]

## Sheet: HCV Host Factors_Reported
Entrez Gene Symbol	Entrez Gene ID	Gene Name	Identified by Our Functional Genomics Studies	Molecular Functions / Biological Processes	Primary Subcellular Localization	HCV Interacting Elements	HCV Life Cycle Stages Affected	Host Proviral Factor (HPF) or Host Antiviral Factor (HAF)	References
ANXA2	302	annexin A2	/	phospholipid binding, Rab GTPase binding	Early endosome		RNA replication; Assembly	HPF	Szxena et al., 2012; Backes et al., 2010
APOB	338	apolipoprotein B (including Ag(x) antigen)	/	VLDL assmbly, phospholipid binding, cholestrol transporter	ER		Assembly/Maturation	HPF	Gastaminza et al., 2008; Huang et al., 2007; Nahmias et al., 2008
APOC1	341	apolipoprotein C-I	Yes	HCV particle incorporation, phosphatidylcholine binding, lipid metabolism	ER		Morphogenesis	HPF	Meunier et al., 2008
APOE	348	apolipoprotein E	Yes (follow)	lipid transporter, LDL/VLDL receptor	Plasma membrane, endosome, Golgi	NS5A (Chang 2007; Owen 2009; Jiang and Luo 2009; Benga 2010)	Assembly; Attachment; Cell-cell transmission	HPF	Chang et al., 2007; Owen et al., 2009; Jiang and Luo 2009; Benga et al., 2010; Jiang et al., 2012; Jiang et al., 2013; Hueging et al., 2013
ARF1	375	ADP-ribosylation factor 1	/	GTPase activity, phospholipid metabolism, vesicle-mediated transport Golgi to ER	Golgi membrane		RNA replication	HPF	Zhang 2012
ATG12	9140	autophagy related 12	/	autophagic vacuole assembly	Cytoplasm		IRES-Mediated Tranaslation	HPF	Dreux et al., 2009
ATG4B	23192	autophagy related 4B, cysteine peptidase	/	autophagy, autophagic vacuole assembly	Cytoplasm		IRES-Mediated Tranaslation	HPF	Dreux et al., 2009
ATG5	9474	autophagy related 5	/	autophagic vacuole assembly, autophagy	Cytoplasm		RNA replication; IRES-Mediated Tranaslation	HPF	Dreux et al., 2009; Mizui et al., 2010
ATG7	10533	autophagy related 7	/	autophagy	Cytoplasm		RNA replication; Assembly/Release	HPF	Sir et al., 2008; Sir et al., 2012; Mizui et al., 2010; Tanida et al., 2009
ATX2	6311	ataxin 2	/	P body assembly, stress granule assembly	Cytoplasm		RNA replication	HPF	Ariumi et al., 2011
Beclin-1	8678	beclin 1, autophagy related	/	autophagic vacuole assembly	Golgi apparatus		IRES-Mediated Tranaslation; Assembly/Release	HPF	Dreux et al., 2009; Tanida et al., 2009
C-FOS	2353	FBJ murine osteosarcoma viral oncogene homolog	/	double-stranded DNA binding, transcription factor binding	Nucleus		RNA replication	HPF	Kang et al., 2011
CD40	958	CD40 molecule, TNF receptor superfamily member 5	/	signal transducer activity, regulation of Rac GTPase activity, immune response	Plasma membrane		RNA replication	HPF	Rau et al., 2013
CD81	975	CD81 molecule	Yes (follow)	viral entry, virion attachment	Plasma membrane	E2 (Pileri 1998)	Entry	HPF	Pileri et al., 1998; Cormler et al., 2004
CDC42	998	cell division cycle 42	Yes	Rho GTPase	Plasma membrane		Entry/Endocytosis	HPF	Brazzoli et al., 2009; Coller et al., 2009
CKB	1152	creatine kinase, brain	/	creatine kinase activity	Mitochondira		RNA replication	HPF	Hara et al., 2009
CLDN1	9076	claudin 1	Yes (follow)	cell adhesion, cell-cell junction	Tight junction		Entry	HPF	Evans et al., 2007
CycA2	12428	cyclin A2	/	cell cycle, protein kinase binding	Nucleus	NS5B (Pham 2012)	RNA replication	HPF	Pham et al., 2012
DC-SIGN	30835	CD209 molecule	/	viral attachment	Plasma membrane	E1/E2 (Pohlmann 2003; Cormier 2004)	Entry	HPF	Pohlmann et al., 2003; Cormier et al., 2005
DDX3X	1654	DEAD (Asp-Glu-Ala-Asp) box polypeptide 3, X-linked	Yes (follow)	ATP-dependent RNA helicase activity, RNA binding, ATP binding, stress granule assembly, translation initiation	Cytoplasm	Core (Ariumi 2007; Angus 2010)	RNA replication	HPF	Ariumi et al., 2007; Angus et al., 2010; Randall et al., 2007
DDX6	1656	DEAD (Asp-Glu-Ala-Asp) box helicase 6	Yes (follow)	RNA binding, RNA helicase, P body assembly, ATP binding	Cytoplasm	Core (Jangra 2010)	RNA replication; IRES-Mediated Tranaslation	HPF	Ariumi et al., 2011; Scheller et al., 2009; Jangra et al., 2010
DGAT1	8694	diacylglycerol O-acyltransferase 1	Yes (follow)	fatty acid binding, triglyceride metabolic process	ER	Core, NS5A (Herker 2010; Camus 2013)	Assembly	HPF	Herker et al., 2010; Camus et al., 2013
DNAJC14	85406	DnaJ (Hsp40) homolog, subfamily C, member 14	/	heat shock protein binding, unfolded protein binding	ER membrane		RNA replication	HAF	Yi et al., 2011
EGFR	1956	epidermal growth factor receptor	/	transmembrane receptor protein tyrosine kinase activity, receptor activity	Plasma membrane		Entry	HPF	Lupberger et al., 2011
eIF2A	1965	eukaryotic translation initiation factor 2, subunit 1 alpha, 35kDa	/	translational initiation	Cytoplasm	IRES (Kim 2011)	IRES-Mediated Tranaslation	HPF	Kim et al., 2011; Elazar et al., 2009; Ji et al., 2004
eIF3	8661	eukaryotic translation initiation factor 3, subunit A	Yes	translation initiation factor activity	Cytoplasm	IRES (Sizova 1998)	IRES-Mediated Tranaslation	HPF	Sizova et al., 1998; Ji et al., 2004; Hashem et al., 2013
EphA2	1969	EPH receptor A2	/	transmembrane receptor protein tyrosine kinase activity	Plasma membrane		Entry	HPF	Lupberger et al., 2011
ESCRT	/	ESCRT-0, ESCRT-I, ESCRT-II, and ESCRT-III	/	protein transport, secretory pathway	Endosome		Secretion	HPF	Corless et al., 2010
FASN	2194	fatty acid synthase	/	fatty acid synthase activity	Cytoplasm		Entry; RNA replication	HPF	Yang et al., 2008; Nasheri et al., 2013; Huang et al., 2013
FBL2	25827	F-box and leucine-rich repeat protein 2	/	ubiquitin-protein ligase activity	Cytoplasm	NS5A (Wang 2005)	RNA replication	HPF	Wang et al., 2005
FBP	2203	fructose-1,6-bisphosphatase 1	/	fructose metabolic process, cellular response to insulin stimulus	Cytoplasm	NS5A (Zhang 2008)	RNA replication	HPF	Zhang et al., 2008
FKBP38	23770	FK506 binding protein 8, 38kDa	/	peptidyl-prolyl cis-trans isomerase activity, FK506 binding	Mitochondira	NS5A (Okamoto 2006; Okamoto 2008)	RNA replication	HPF	Okamoto et al., 2006; Okamoto et al., 2008
G3BP1	10156	GTPase activating protein (SH3 domain) binding protein 1	/	RNA binding, RNA helicase, transport, Ras protein signal transduction	Cytoplasm	Multiple NS proteins (Yi 2006; Yi 2011)	RNA replication; Assembly	HPF	Garaigorta et al., 2012; Yi et al., 2011; Yi et al., 2006
GAGs	/	Glycosaminoglycans	/	glycosaminoglycans, attachment	Plasma membrane	E2 (Penin 2001; Barth 2003)	Entry	HPF	Penin et al., 2001; Barth et al., 2003
GBF1	8729	golgi brefeldin A resistant guanine nucleotide exchange factor 1	/	vesicle-mediated transport Golgi to ER	Golgi membrane		RNA replication	HPF	Goueslain et al., 2010; Zhang et al., 2012
GBP1	2633	guanylate binding protein 1, interferon-inducible	/	GTPase activity, interferon-gamma-mediated signaling pathway	Golgi membrane	NS5B (Itsui 2009)	RNA replication	HAF	Itsui et al., 2006; Itsui et al., 2009
GOLPH3	64083	golgi phosphoprotein 3 (coat-protein)	/	phosphatidylinositol-4-phosphate binding; protein secretion	Golgi apparatus		Secretion	HPF	Bishe et al., 2012
hB-ind1	51495	Human butyrate-induced transcript 1	/	GTPase activator	ER membrane	NS5A (Taguwa 2008; Taguwa 2009)	RNA replication	HPF	Taguwa et al., 2008; Taguwa et al., 2009
Heparan Sulfate	/	/	/	developmental processes, angiogenesis, blood coagulation and tumour metastasis; viral receptor	Plasma membrane		Attachment/cellular binding	HPF	Barth et al., 2003; Barth et al., 2006; Jiang et al., 2012; Jiang et al., 2013
hnRNP-A1	3178	heterogeneous nuclear ribonucleoprotein A1	/	RNA binding, mRNA processing	Nucleus	NS5B (Kim 2007)	RNA replication	HPF	Kim et al., 2007
hnRNP-L	3191	heterogeneous nuclear ribonucleoprotein L	/	RNA binding/processing	Nucleus		IRES-Mediated Tranaslation	HPF	Hwang et al., 2009
HRAS	3265	v-Ha-ras Harvey rat sarcoma viral oncogene homolog	/	GTPase, epidermal growth factor receptor signaling pathway	Plasma membrane		Entry	HPF	Zona et al., 2013
HSP72	3303	heat shock 70kDa protein 1A	Yes	protein stabilization, ubiquitin-proteasome pathway	Cytoplasm	NS5A (Chen 2010)	RNA replication	HPF	Chen et al., 2010
HSP90	3320	heat shock protein 90kDa alpha (cytosolic), class A member 1	/	chaperone-mediated protein complex assembly, nucleotide binding, ATP binding	Cytoplasm	NS3 (Ujino 2009)	RNA replication	HPF	Nakagawa et al., 2007; Ujino et al., 2009
HuR	1994	ELAV (embryonic lethal, abnormal vision, Drosophila)-like 1 (Hu antigen R)	Yes	mRNA metabolism, mRNA stablization	Nucleus		IRES-Mediated Tranaslation	HPF	Rivas-Aravena et al., 2009
IFITM1	8519	interferon induced transmembrane protein 1	/	receptor signaling protein activity, response to interferon/virus	Plasma membrane		Entry; RNA replication	HAF	Wilkins et al., 2012; Raychoudhuri et al., 2011
IFITM3	10410	interferon induced transmembrane protein 3	Yes (follow)	immune response, response to interferon	Plasma membrane		IRES-Mediated Tranaslation	HAF	Yao et al., 2011
IGF2BP1	3485	insulin-like growth factor binding protein 2, 36kDa	/	protein binding, cellular protein metabolic process	Cytoplasm		IRES-Mediated Tranaslation	HPF	Weinlich et al., 2009
IKBKE	9641	inhibitor of kappa light polypeptide gene enhancer in B-cells, kinase epsilon	Yes (follow)	NF-kappaB-inducing kinase activity, immune response	Nucleus		RNA replication	HAF	Vilasco et al., 2006
IL28B	282617	interferon, lambda 3	/	cytokine activity, defense response to virus	Cytoplasm		RNA replication	HAF	Zhang et al., 2011
IL29	282618	interferon, lambda 1	/	cytokine activity, immune response, interleukin-28 receptor binding	Cytoplasm		RNA replication	HAF	Pagliaccetti et al., 2008; Marcello et al., 2006
IRF1	3659	interferon regulatory factor 1	/	transcription factor activity, immune response	Nucleus		RNA replication	HAF	Kanazawa et al., 2004
ISG15	9636	ISG15 ubiquitin-like modifier	/	ISG15-protein conjugation, immune response	Cytoplasm		RNA replication	HPF	Broering et al., 2010t; Chen et al., 2010
ISG20	3669	interferon stimulated exonuclease gene 20kDa	/	RNA binding, type I interferon-mediated signaling pathway	Nucleus		RNA replication	HAF	Jiang et al., 2008
ISG56	3434	interferon-induced protein with tetratricopeptide repeats 1	/	RNA binding, protein binding, response to virus	Cytoplasm		RNA replication	HAF	Raychoudhuri et al., 2011
L-SIGN	10332	C-type lectin domain family 4, member M	/	receptor, virion binding, viral attachment	Plasma membrane	E1/E2 (Pohlmann 2003; Cormier 2004)	Entry	HPF	Pohlmann et al., 2003; Cormier et al., 2004
LC3	32001	Autophagy-specific gene 8a	/	regulation of autophagy	Cytoplasm		RNA replication	HPF	Sir et al., 2008; Mizui et al., 2010; Sir et al., 2012
LDLR	3949	low density lipoprotein receptor	/	glycoprotein binding, VLDL receptor activity, endocytosis	Plasma membrane	E2 (Wunschmann 2000)	Entry	HPF	Albecka et al., 2012; Molina et al., 2007; Wunschmann et al., 2000; Monazahian et al., 1999
LSM1	27257	LSM1 homolog, U6 small nuclear RNA associated (S. cerevisiae)	/	RNA binding, mRNA processing	Cytoplasm		RNA replication; IRES-Mediated Tranaslation	HPF	Ariumi 2011; Scheller 2009; Scheller 2009
MAPKAPK3	7867	mitogen-activated protein kinase-activated protein kinase 3	/	protein serine/threonine kinase activity	Cytoplasm	Core (Ngo 2013)	IRES-Mediated Tranaslation	HPF	Ngo et al., 2013
MTP	4547	microsomal triglyceride transfer protein	/	VLDL assmbly, lipid transporter, apolipoprotein binding	Golgi apparatus		Assembly/Maturation	HPF	Gastaminza et al., 2008; Huang et al., 2007; Nahmias et al., 2009
MVD	4597	mevalonate (diphospho) decarboxylase	Yes (follow)	cholesterol biosynthetic process	Cytoplasm, Peroxisome		RNA replication	HPF	Borwski et al., 2009
NPC1L1	29881	NPC1-like 1	/	lipid metabolism, cholestrol biosynthesis	Plasma membrane		Entry	HPF	Sainz et al., 2012
OCLN	100506658	occludin	/	protein binding, cell-cell junction	Tight junction		Entry	HPF	Ploss et al., 2009
OSBP	5007	oxysterol binding protein	Yes (follow)	oxysterol binding, lipid transport, Golgi trafficking	Golgi apparatus	NS5A (Amako 2009)	Maturation/Secretion	HPF	Amako et al., 2009
PABP1	26986	poly(A) binding protein, cytoplasmic 1	/	poly(A) RNA binding, mRNA processing, translational initiation	Cytoplasm		RNA replication	HPF	Ariumi et al., 2011
PATL1	219988	protein associated with topoisomerase II homolog 1 (yeast)	/	RNA binding, RNA metabolism	Cytoplasm		RNA replication; IRES-Mediated Tranaslation	HPF	Scheller et al., 2009
PCBP2	5094	poly(rC) binding protein 2	/	RNA binding/processing, mRNA metabolic process	Cytoplasm		RNA replication; IRES-Mediated Tranaslation	HPF	Wang et al., 2011; Fontanes et al., 2009
PCSK9	255738	proprotein convertase subtilisin/kexin type 9	/	LDLR biding, apolipoprotein receptor binding	Endosome		Entry	HAF	Labonte et al., 2009; Syed et al., 2013
PI3K-AKT	/	/	/	PI3K-AKT pathway, kinase activity	Cytoplasm		Entry	HPF	Liu et al., 2012
PI4P	/	Phosphatidylinositol 4-phosphate	/	membrane of the Golgi apparatus	Golgi apparatus		Secretion	HPF	Bishe et al., 2012
PIK4CA	5297	phosphatidylinositol 4-kinase, catalytic, alpha	Yes (follow)	1-phosphatidylinositol 4-kinase activity, phospholipid metabolism	Cytoplasm	NS5A (Reiss 2011)	RNA replication; Entry	HPF	Berger et al., 2009; Berger et al., 2011; Bianco et al., 2012; Borawski et al., 2009; Kim et al., 2011; Reiss et al., 2011; Tai et al., 2009; Tai and Salloum et al., 2011; Vaillancourt et al., 2009; Trotard et al., 2009
PIN1	5300	peptidylprolyl cis/trans isomerase, NIMA-interacting 1	/	peptidyl-prolyl cis-trans isomerase activity	Nucleus	NS5A, NS5B (Lim 2011)	RNA replication	HPF	Lim et al., 2011
PKD	5587	protein kinase D1	/	protein serine/threonine kinase activity, Golgi vesicle transport	Golgi apparatus		Secretion	HAF	Amako et al., 2011
PKR	5610	eukaryotic translation initiation factor 2-alpha kinase 2	/	dsRNA binding, protein serine/threonine kinase activity	Cytoplasm		RNA replication	HPF	Garaigorta and Chisari 2009
PLA2G4A	5321	phospholipase A2, group IVA (cytosolic, calcium-dependent)	/	phospholipase A2 activity; phospholipid metabolic process	Cytoplasm		Assembly	HPF	Menzel et al., 2012
PLA2G4C	8605	phospholipase A2, group IVC (cytosolic, calcium-independent)	/	phospholipid binding/metabolism	ER membrane	NS4B (Xu 2012)	RNA replication; Assembly	HPF	Xu et al., 2012
PLK1	5347	polo-like kinase 1	/	protein serine/threonine kinase activity, cytokinesis	Cytoplasm	NS5A (Chen 2010)	RNA replication	HPF	Chen et al., 2010
PP2A	5515	protein phosphatase 2, catalytic subunit, alpha isozyme	Yes (follow)	protein serine/threonine phosphatase activity, mRNA metabolism, inhibition of JAK-STAT pathway	Nucleus		RNA replication	HPF	Duong et al., 2005; Shander et al., 2013
PPARA	5465	peroxisome proliferator-activated receptor alpha	/	transcription factor, lipid metabolism	Nucleus		RNA Replication	HPF	Rakic et al., 2006; Lyn et al., 2009
PPIA	5478	peptidylprolyl isomerase A (cyclophilin A)	Yes	peptidyl-prolyl cis-trans isomerase activity	Cytoplasm	NS5A (Hanoulle 2009; Yang 2010); NS5B (Liu 2009)	RNA replication	HPF	Yang et al., 2008; Liu et al., 2009; Chatterji et al., 2009; Kaul et al., 2009; Yang et al., 2010
PPIB	5479	peptidylprolyl isomerase B (cyclophilin B)	/	peptidyl-prolyl cis-trans isomerase activity	ER lumen	NS5A (Hanoulle 2009); NS5B (Watashi 2003; Watashi 2005; Heck 2009)	RNA replication	HPF	Watashi 2003; Watashi 2005; Heck 2009; Hanoulle 2009
PPP2R1A	5518	protein phosphatase 2, regulatory subunit A, alpha	Yes (follow)	protein serine/threonine phosphatase activity, protein phosphatase type 2A regulator activity, mRNA metabolism	Mitochondira	NS3 (Duong 2005)	RNA replication	HPF	Duong et al., 2005
PRK2	5586	protein kinase N2	/	protein kinase activity	Cytoplasm		RNA Replication	HPF	Kim et al., 2004; Kim et al., 2009
PSTPIP2	9050	proline-serine-threonine phosphatase interacting protein 2	/	kinase activity	Cytoplasm		RNA replication	HPF	Chao et al., 2012
PTB	5725	polypyrimidine tract binding protein 1	/	RNA binding, mRNA processing	Nucleus		IRES-Mediated Tranaslation	HPF	Ali and Siddiqui 1995
RAB1	5861	RAB1A, member RAS oncogene family	/	GTPase activity	ER/Golgi		RNA replication	HPF	Sklan et al., 2007; Nevo-Yassaf et al., 2012
RAB11A	8766	RAB11A, member RAS oncogene family	Yes (follow)	GTPase activity, vesicle-mediated transport	Golgi, mitochondria		Secretion	HPF	Coller et al., 2012
RAB18	22931	RAB18, member RAS oncogene family	/	GTPase activity	Cytoplasm		RNA replication; Assembly	HPF	Salloum et al., 2013
RAB5A	5868	RAB5A, member RAS oncogene family	Yes (follow)	GTPase activity, endocytosis	Endosome		RNA replication	HPF	Stone et al., 2007; Berger et al., 2009
RAC1	5879	ras-related C3 botulinum toxin substrate 1 (rho family, small GTP binding protein Rac1)	Yes (follow)	Rho GTPase	Plasma membrane		Entry	HPF	Brazzoli et al., 2008
Ras-Raf-MEK-ERK	/	/	Yes (follow: Raf1 and MAPK1)	MAPK/ERK pathway (Ras-Raf-MEK-ERK pathway)	Cytoplasm		RNA Replication; IRES-Mediated Tranaslation	HPF	Murata et al., 2005; Ndjomou et al., 2009; Gretton et al., 2010; Zhang et al., 2011
ROCK2	9475	Rho-associated, coiled-coil containing protein kinase 2	Yes (follow)	protein serine/threonine kinase activity	Plasma membrane		Entry/Endocytosis	HPF	Berger et al., 2009; Coller et al., 2009
RSAD2	91543	radical S-adenosyl methionine domain containing 2	Yes (follow)	regulation of TLR pathway, response to viral infections	ER, mitochondria, Golgi	NS5A (Helbig 2011; Wang 2011; Hinson and Cresswell 2009)	RNA replication; Assembly	HAF	Jiang et al., 2008; Helbig et al., 2011; Wang et al., 2011; Hinson and Cresswell 2009
SDC1	6382	syndecan 1	/	heparan sulfate proteoglycan	Plasma membrane		Attachment	HPF	Shi 2013 JVI
SEPTIN 6	23157	septin 6	/	protein binding, GTP binding	Cytoplasm	NS5B (Kim 2007)	RNA replication	HPF	Kim et al., 2007
SKI-1/S1P	8720	membrane-bound transcription factor peptidase, site 1	/	serine-type endopeptidase activity, lipid metabolism	Golgi membrane		Assembly	HPF	Olmstead et al., 2012
SOCS3	9021	suppressor of cytokine signaling 3	/	protein kinase inhibitor activity, JAK-STAT cascade	Cytoplasm		RNA replication	HAF	Shao et al., 2010
SPT	189	alanine-glyoxylate aminotransferase	/	alanine-glyoxylate transaminase activity	Mitochondira, Peroxisome		RNA replication	HPF	Amemiya et al., 2008
SR-BI	949	scavenger receptor class B, member 1	/	lipoprotein binding	Plasma membrane	E2 (Scarselli 2002)	Entry	HPF	Scarselli et al., 2002
STAT3	6774	signal transducer and activator of transcription 3 (acute-phase response factor)	Yes (follow)	microtublue dynamics	Nucleus		RNA replication	HPF	McCartney et al., 2013
SYNCRIP	10492	synaptotagmin binding, cytoplasmic RNA interacting protein	/	RNA binding, RNA processing	Nucleus		RNA replication	HPF	Liu et al., 2009
TBC1D20	128637	TBC1 domain family, member 20	/	Rab GTPase activator activity	Cytoplasm	NS5A (Sklan 2007)	RNA replication	HPF	Sklan et al., 2007; Nevo-Yassaf et al., 2012
TfR1	7037	transferrin receptor	/	transferrin receptor activity, transmembrane transport	Plasma membrane		Entry	HPF	Martin et al., 2013
TIP47	10226	perilipin 3	/	vesicle-mediated transport, protein binding	Cytoplasm	NS5A (Vogt 2013)	RNA replication	HPF	Vogt et al., 2013
TP53	7157	tumor protein p53	/	transcription, apoptosis, DNA damge response	Nucleus		RNA replication	HAF	Dharel et al., 2007
USP18	11274	ubiquitin specific peptidase 18	/	ubiquitin-specific protease activity, type-I interferon signaling pathway	Nucleus		RNA replication	HPF	Randall et al., 2006
VAMP1	6843	vesicle-associated membrane protein 1 (synaptobrevin 1)	Yes (follow)	vesicle-mediated transport	Plasma membrane, mitochondria		Secretion	HPF	Coller et al., 2012
VAP-A	9218	VAMP (vesicle-associated membrane protein)-associated protein A, 33kDa	/	lipid metabolism	ER membrane		RNA replication	HPF	Gao et al., 2004; Evans et al., 2004
VAP-B	9217	VAMP (vesicle-associated membrane protein)-associated protein B and C	/	lipid metabolism	ER membrane		RNA replication	HPF	Hamamoto et al., 2005
XRN1	54464	5'-3' exoribonuclease 1	/	RNA binding, RNA metabolism	Cytoplasm		RNA replication	HPF	Li et al., 2013
YB-1	4904	Y box binding protein 1	Yes	DNA/RNA binding, regulation of transcription	Nucleus	NS3/4A (Chatel-Chaix 2011)	RNA replication; Secretion	HPF/HAF	Chatel-Chaix et al., 2011; Chatel-Chalx et al., 2013
